# Supplementary material for: Single-cell profiling reveals that dynamic lung immune responses distinguish protection from susceptibility to tuberculosis
Source: PLoS Pathog. 2026 Apr 27;22(4):e1013635. doi: 10.1371/journal.ppat.1013635 (PMC13119832; doi:10.1371/journal.ppat.1013635)
Supplement: S1 Table — (CSV) [file ppat.1013635.s001.csv]

day	mouseStrain	vaccine	mtbStrain	nSamples
d0	B	cotb	none	4
d0	B	unvax	none	4
d0	C	cotb	none	4
d0	C	unvax	none	3
d10	B	cotb	SA	4
d10	B	unvax	SA	4
d10	C	cotb	SA	4
d10	C	unvax	SA	3
d17	B	cotb	Rv	4
d17	B	cotb	SA	3
d17	B	unvax	Rv	3
d17	B	unvax	SA	4
d17	C	cotb	Rv	4
d17	C	cotb	SA	4
d17	C	unvax	Rv	4
d17	C	unvax	SA	3
d34	B	cotb	Rv	4
d34	B	cotb	SA	3
d34	B	unvax	Rv	4
d34	B	unvax	SA	3
d34	C	cotb	Rv	4
d34	C	cotb	SA	4
d34	C	unvax	Rv	4
d34	C	unvax	SA	4
