# Supplementary material for: Single-cell profiling reveals that dynamic lung immune responses distinguish protection from susceptibility to tuberculosis
Source: PLoS Pathog. 2026 Apr 27;22(4):e1013635. doi: 10.1371/journal.ppat.1013635 (PMC13119832; doi:10.1371/journal.ppat.1013635)
Supplement: S2 Table — (CSV) [file ppat.1013635.s002.csv]

feature	group	avgExpr	logFC	statistic	auc	pval	padj	pct_in	pct_out	celltype	isShared
Rpl7	S	2.8151758391846666	0.8100706217746936	3449596.5	0.84813977503227	0	0	98.98850574712642	92.3529411764706	CD4+ activated	yes
Rps3a1	S	3.259363622078012	0.8366457569723456	3426773	0.8425282438994407	0	0	99.54022988505747	94.27807486631016	CD4+ activated	yes
Rpl34	S	3.286426407535863	0.8490122006133776	3518012	0.8649608457803184	0	0	99.49425287356321	93.90374331550802	CD4+ activated	yes
Rps20	S	3.349931870919592	0.9138600307055635	3455182	0.8495130616509927	0	0	99.3103448275862	94.59893048128343	CD4+ activated	yes
Rpl11	S	3.188150075202852	0.907374083636487	3613871.5	0.8885294732312988	0	0	99.58620689655172	93.9572192513369	CD4+ activated	yes
Rpl9	S	3.2423872518975703	0.9683527410380242	3651019.5	0.8976629172044993	0	0	99.356321839080465	93.31550802139037	CD4+ activated	yes
Rplp0	S	3.302994210293596	1.0107314501681883	3575453	0.8790836560329461	0	0	99.58620689655172	93.20855614973263	CD4+ activated	yes
Rpl21	S	3.1208274387551382	0.9085773026879767	3546185	0.8718876390681665	0	0	99.49425287356321	92.72727272727272	CD4+ activated	yes
Rpl32	S	3.462474787511558	0.9469927739999453	3556831	0.8745051324605078	0	0	99.67816091954023	93.58288770053476	CD4+ activated	yes
Rpl28	S	2.8307936590662193	0.8926802522629413	3440407	0.8458803860102034	0	0	99.17241379310346	91.49732620320854	CD4+ activated	yes
Rps5	S	3.2619708889271886	0.9775761481741867	3551543.5	0.8732051140205298	0	0	99.2183908045977	92.72727272727272	CD4+ activated	yes
Rps19	S	3.273300278391218	0.9600982996766194	3448286	0.8478175671522528	0	0	99.49425287356321	92.40641711229947	CD4+ activated	yes
Rps16	S	3.612041037547994	0.8996907471833451	3509979	0.8629858012170385	0	0	99.72413793103449	94.54545454545455	CD4+ activated	yes
Rps11	S	3.4575307556868022	0.9416515979712861	3565357.5	0.8766015120781855	0	0	99.49425287356321	94.33155080213905	CD4+ activated	yes
Rpl13a	S	3.5641601741413163	0.7495988706014245	3432482.5	0.8439320179482451	0	0	99.67816091954023	94.81283422459893	CD4+ activated	yes
Rpl18	S	3.2480769226690254	0.8682768319918326	3524839.5	0.8666394984326019	0	0	99.77011494252874	94.22459893048128	CD4+ activated	yes
Rps3	S	3.2225369124830694	0.8136995738868151	3501025	0.8607843137254902	0	0	99.40229885057471	94.27807486631016	CD4+ activated	yes
Rpl27a	S	3.502436531935488	0.8812691966257922	3575635.5	0.879128526645768	0	0	99.67816091954023	94.75935828877006	CD4+ activated	yes
Rps13	S	3.456714750744155	0.9370322304000176	3663077.5	0.900627573913578	0	0	99.49425287356321	94.22459893048128	CD4+ activated	yes
Rps15a	S	3.556492468271066	1.0017833569711896	3664669	0.9010188702440224	0	0	99.44827586206897	93.68983957219251	CD4+ activated	yes
Rpl18a	S	3.4975231198448102	0.8467242588520527	3559300.5	0.8751122994652406	0	0	99.49425287356321	95.40106951871657	CD4+ activated	yes
Rplp1	S	3.5983855622090437	0.8797307910787544	3491700	0.8584916098100682	0	0	99.63218390804597	94.97326203208556	CD4+ activated	yes
Rpl29	S	2.586901515469063	0.9135984310659548	3455718	0.8496448460261847	0	0	98.80459770114942	88.07486631016043	CD4+ activated	yes
Rps27a	S	3.3135265857925353	0.8331438928172261	3450702.5	0.8484117032392895	0	0	99.63218390804597	93.79679144385027	CD4+ activated	yes
Ubb	S	2.760888066932561	0.8843533484562209	3477529.5	0.8550075603909275	0	0	99.40229885057471	92.88770053475936	CD4+ activated	yes
Rpl26	S	3.0273213599822797	0.8443984852306663	3458832.5	0.85041059684061715	0	0	99.40229885057471	92.94117647058823	CD4+ activated	yes
Rpl23	S	3.5617880387423155	0.8177718300879557	3499365	0.8603761755485894	0	0	99.63218390804597	95.93582887700535	CD4+ activated	yes
Rpl19	S	3.6585205458523085	0.8881385282019245	3641617	0.8953511586452763	0	0	99.816091954023	94.81283422459893	CD4+ activated	yes
Rpl27	S	3.0214196635247514	0.8310946532367489	3537208.5	0.8696806195832565	0	0	99.44827586206897	92.72727272727272	CD4+ activated	yes
Rps7	S	3.379955819370214	0.9535271041766764	3549107.5	0.8726061835392465	0	0	99.3103448275862	93.85026737967914	CD4+ activated	yes
Rps23	S	3.463079418005205	0.9246984371007883	3596560	0.8842731575388776	0	0	99.58620689655172	94.22459893048128	CD4+ activated	yes
Rps24	S	4.057667751703828	0.9486626090782573	3580127.5	0.8802329583871166	0	0	99.77011494252874	95.29411764705881	CD4+ activated	yes
Tpt1	S	4.414525869082837	0.8795219525111269	3708388	0.9117679021451841	0	0	99.67816091954023	96.68449197860963	CD4+ activated	yes
Rpl30	S	3.413438429432521	0.9211098611272082	3544284.5	0.8714203700288893	0	0	99.54022988505747	94.171122994652407	CD4+ activated	yes
Rpl35a	S	3.183113454501581	0.8336499048940711	3439553	0.845670416128834	0	0	99.49425287356321	93.90374331550802	CD4+ activated	yes
Rpl24	S	3.0344834734688204	0.8668014042024357	3474686.5	0.854308562296392	0	0	99.3103448275862	92.62032085561496	CD4+ activated	yes
Rps10	S	3.450938307948825	0.912760254260474	3572418	0.878337451595058	0	0	99.58620689655172	93.79679144385027	CD4+ activated	yes
Rps14	S	3.4902292776766752	0.7731690887554254	3448909	0.8479707419017763	0	0	99.72413793103449	94.27807486631016	CD4+ activated	yes
Rpl17	S	3.4641443668961824	0.9373686007282998	3627358	0.8918453500522466	0	0	99.54022988505747	94.33155080213905	CD4+ activated	yes
Fau	S	3.887310131111697	0.9370038960278175	3733473	0.9179354600774479	0	0	99.77011494252874	95.66844919786097	CD4+ activated	yes
Rps4x	S	3.14091567479517	0.8836028620919896	3477548.5	0.8550122318519885	0	0	99.49425287356321	92.56684491978609	CD4+ activated	yes
Rpl13	S	3.7044172146353107	0.8291526347999048	3422172.5	0.8413971356567705	1.0535865339978406e-307	7.032812624497679e-305	99.67816091954023	95.88235294117648	CD4+ activated	yes
Rps2	S	2.972351616735767	0.9341731807832416	3418493	0.840492470342369	4.1751725108369764e-306	2.7236358313307667e-303	99.03448275862068	92.13903743315508	CD4+ activated	yes
Rpl8	S	3.1393284462669486	0.7894652130568045	3409119	0.8381877189747372	5.43586447629194e-302	3.3918612622392947e-299	99.40229885057471	94.38502673796792	CD4+ activated	yes
Eef1a1	S	3.583065428329066	0.6878751789200797	3402012	0.836440346671584	6.792820101470451e-299	4.1483896887767306e-296	99.816091954023	97.2192513368984	CD4+ activated	yes
H2-D1	S	3.193520858071174	0.6394926645228654	3399898	0.8359205851619644	5.6069586952329225e-298	3.3528444881098033e-295	99.86206896551724	98.28877005347594	CD4+ activated	yes
Rpl15	S	2.765515684725284	0.813658513346893	3399258	0.8357632306841232	1.0008460285910714e-297	5.8627109303366375e-295	98.80459770114942	91.81818181818183	CD4+ activated	yes
Rpl3	S	2.743253746889705	0.8231647113007527	3399227.5	0.8357557317597886	1.0232438286696128e-297	5.874033522860779e-295	98.4367816091954	91.81818181818183	CD4+ activated	yes
Rpl22	S	2.5603355039644824	0.8444034489544483	3390581	0.8336298481775155	5.198255262712659e-294	2.92559844716944e-291	98.71264367816092	89.19786096256685	CD4+ activated	yes
Rps18	S	3.2962434713371263	0.8725249213838642	3384481.5	0.8321301862437765	2.3755898137715072e-291	1.3112798927823765e-288	99.3103448275862	93.52941176470588	CD4+ activated	yes
Rpl37a	S	3.303245902716728	0.8426039221761759	3369223	0.8283786342123056	7.501253594776356e-285	4.0624241873748245e-282	99.58620689655172	94.06417112299465	CD4+ activated	yes
Rps9	S	3.273336101100172	0.7027245954903916	3349489.5	0.8235268301678038	1.4805061253981073e-276	7.86943839209294e-274	99.54022988505747	95.40106951871657	CD4+ activated	yes
Rplp2	S	3.1169642952992382	0.7461188944880952	3344564	0.8223158153543549	1.6380191808585008e-274	8.548375372396645e-272	99.2183908045977	93.68983957219251	CD4+ activated	yes
Rpsa	S	3.440278806789036	0.8023842535054104	3344407	0.8222772143340095	1.9246197871272133e-274	9.8647074553415e-272	99.63218390804597	94.59893048128343	CD4+ activated	yes
Rpl10a	S	2.610268766057733	0.8304450061289099	3334576	0.8198601020345442	2.0231573647377878e-270	1.0012187213804951e-267	98.11494252873563	89.62566844919786	CD4+ activated	yes
Rps8	S	3.3841676236325893	0.7701579156398131	3315591.5	0.8151924519023911	1.3355496313180714e-262	6.497335774190272e-260	99.49425287356321	95.24064171122994	CD4+ activated	yes
Rpl6	S	2.871042860216871	0.7575198354427108	3312028	0.8143163070870981	3.638834777780716e-261	1.7407579104439982e-258	99.54022988505747	92.24598930481284	CD4+ activated	yes
Tmsb10	S	3.02827891312469	0.9322520091105702	3308775.5	0.8135166267133813	7.329420848974777e-260	3.4487928955430004e-257	98.62068965517241	91.44385026737967	CD4+ activated	yes
Rpl36	S	2.791099755160704	0.8165570383491516	3305620	0.8127407953777123	1.375834762646879e-258	6.369449224556995e-256	99.26436781609196	90.64171122994652	CD4+ activated	yes
Rpl37	S	2.9941942943760544	0.8024411685655708	3293766.5	0.8098264183416313	8.094404800753631e-254	3.687836523746531e-251	99.17241379310346	92.67379679144385	CD4+ activated	yes
Rack1	S	2.7355450480338055	0.7223001672459137	3280623	0.8065948736861516	1.3309736062149009e-248	5.969208659247859e-246	98.62068965517241	92.13903743315508	CD4+ activated	yes
Rpl39	S	3.074497596308117	0.8237036309787991	3268468.5	0.8036064908722109	8.136502140826252e-244	3.59295416843286e-241	99.2183908045977	92.29946524064171	CD4+ activated	yes
Naca	S	2.221735583075528	0.735730273215242	3265422.5	0.8028575819042351	1.0966021396874169e-242	4.7690562447648374e-240	97.47126436781609	88.18181818181819	CD4+ activated	yes
Rbm3	S	1.616875198770731	0.7997179726475013	3250258.5	0.799129264244883	9.361805684866992e-239	4.010625501085632e-236	89.37931034482759	68.07486631016043	CD4+ activated	yes
Rps27	S	3.1952422788467976	0.8745289949726196	3255239	0.8003538017087712	1.163579551902162e-238	4.911503511507023e-236	99.44827586206897	92.99465240641712	CD4+ activated	yes
Tspo	S	1.7393341864421186	0.7627199611049841	3220808.5	0.7918884996004671	2.03066077791373e-226	8.209303705416591e-224	91.816091954023	74.97326203208556	CD4+ activated	no
Rpl41	S	2.998572310973817	0.7722551697252462	3218332	0.7912796115311328	1.3921078677785821e-224	5.549676684562311e-222	99.40229885057471	93.36898395721926	CD4+ activated	yes
Btf3	S	1.8241064794481707	0.6801003216469865	3217227	0.791007929190485	1.8838688125656186e-224	7.407217332475472e-222	94.71264367816093	82.45989304812834	CD4+ activated	yes
Oaz1	S	2.182110085908893	0.6538799405868885	3211445	0.7895863298297375	4.7925648745565135e-222	1.8100130209788897e-219	97.6551724137931	89.46524064171123	CD4+ activated	yes
Psmb8	S	2.039538704888164	0.7417530348513164	3198378	0.7863735939516873	1.9790222651719525e-217	7.282548215029559e-215	94.34482758620689	82.7807486631016	CD4+ activated	yes
Rpl7a	S	2.2289011614276957	0.6694647181609439	3198001.5	0.7862810252627697	4.411113378500188e-217	1.602685915228999e-214	97.0574712643678	88.02139037433156	CD4+ activated	no
Rps12	S	3.3011098430089962	0.6802214995273173	3195155	0.7855811666359334	5.846593188194355e-216	2.0976845535092825e-213	99.58620689655172	94.43850267379679	CD4+ activated	yes
Rps21	S	3.152291983380207	0.7364619224064044	3183347	0.7826779765197616	1.2381732250119727e-211	4.38756618240971e-209	99.49425287356321	94.49197860962568	CD4+ activated	yes
Rps26	S	2.611987232036605	0.7237043965431509	3180258	0.7819184952978057	1.5584501360431596e-210	5.455145640834977e-208	98.48275862068967	90.53475935828878	CD4+ activated	yes
Rpl14	S	2.5711176669453275	0.6604354234088456	3180080.5	0.7818748540168419	1.853600788180933e-210	6.410108846163532e-208	98.66666666666667	91.92513368983958	CD4+ activated	yes
Ppia	S	2.5899870157843066	0.6308055668355472	3175856	0.7808361915299035	6.337556537060086e-209	2.1400810033321843e-206	98.06896551724138	92.83422459893048	CD4+ activated	yes
Rps6	S	2.5577542452212065	0.6584422704371746	3161311	0.7772600651545885	1.0659538368451094e-203	3.516789997582204e-201	98.25287356321839	91.28342245989305	CD4+ activated	yes
Rpl36al	S	1.9187949933512722	0.6952809258789163	3154896	0.7756828323806011	1.0722116091326771e-201	3.4579426760601387e-199	94.25287356321839	81.65775401069519	CD4+ activated	yes
Rps25	S	2.6100532966345305	0.6354784196341898	3153405	0.7753162456205053	7.128550660991045e-201	2.273453218026955e-198	98.94252873563218	91.8716577540107	CD4+ activated	yes
Eif1	S	2.527315700270347	0.5900611842427168	3152576.5	0.7751125453316122	1.4372679596721388e-200	4.5333958512603734e-198	98.98850574712642	94.59893048128343	CD4+ activated	yes
Uqcrh	S	1.7866245175518407	0.6580976083992947	3142443	0.7726210584547298	2.0060901312581332e-197	6.191484412634645e-195	92.91954022988506	79.89304812834224	CD4+ activated	yes
Tmsb4x	S	4.692273703258824	0.6679731903400663	3107716	0.7640828569672383	5.7429177925719563e-185	1.6483896940019283e-182	99.9080459770115	99.35828877005348	CD4+ activated	yes
H3f3b	S	2.840909496700004	0.5866432552038034	3106808	0.7638596103018009	1.1664782862215798e-184	3.3149926979621784e-182	99.356321839080465	96.52406417112299	CD4+ activated	yes
Fxyd5	S	2.0489683108286436	0.6196168511432905	3098944	0.7619261171553261	4.24085044065148e-182	1.1933836293923472e-179	95.44827586206897	87.11229946524064	CD4+ activated	no
Ifi27l2a	S	2.5833085782603273	1.3270756004729827	3077751	0.7567154711414347	1.0731227387893878e-177	2.9617155741799805e-175	84.36781609195401	63.79679144385027	CD4+ activated	no
Cd3d	S	1.9370360557037996	0.6589728174515421	3085110.5	0.7585249247034237	1.1504597259554956e-177	3.144918620390533e-175	93.05747126436782	81.76470588235294	CD4+ activated	no
Rpl12	S	3.2755439912618405	0.6809216761689743	3075624.5	0.7561926363021698	3.294238834689644e-174	8.755049747416375e-172	98.89655172413792	93.63636363636364	CD4+ activated	yes
Shisa5	S	2.1496131848161797	0.6702366401270352	3063569.5	0.7532287171922061	2.2787246444345812e-170	6.000571877908788e-168	95.17241379310344	85.88235294117646	CD4+ activated	no
Pfdn5	S	1.691467876396137	0.5940882203819997	3061519.5	0.7527246911303707	6.695250386745452e-170	1.7470342895523156e-167	92.96551724137932	81.12299465240642	CD4+ activated	yes
Eef1b2	S	2.1660793919791757	0.6440765143974851	3059738.5	0.752286803122503	4.307878486386346e-169	1.1139552810337593e-166	95.77011494252874	86.68449197860963	CD4+ activated	yes
Fth1	S	2.6871500323171578	0.5368029834948147	3035090	0.7462265658614543	4.5404116491092055e-161	1.1138755176442864e-158	98.94252873563218	96.7379679144385	CD4+ activated	no
Cox4i1	S	1.771885575447199	0.560796324033924	3034382.5	0.7460526154035282	4.815526791841472e-161	1.1713564873408964e-158	93.33333333333333	84.38502673796792	CD4+ activated	yes
Cox8a	S	1.645120151494673	0.5918795556114294	3027566	0.7443766672813326	2.8967718513812116e-159	6.987062390772682e-157	90.62068965517241	77.54010695187165	CD4+ activated	yes
Uba52	S	1.1671832607646935	0.6511706113334069	3005950.5	0.7390621427254287	3.108364724577389e-159	7.4349493907954e-157	75.67816091954023	50.588235294117645	CD4+ activated	yes
Coro1a	S	2.2169818972706397	0.5974029702431052	3018509	0.7421498555535067	6.452101468858175e-156	1.493505390811582e-153	95.72413793103448	88.23529411764706	CD4+ activated	yes
H2-T23	S	1.4888795846459528	0.6549423400578022	3007965	0.7395574405310713	1.8026829483653843e-154	4.106540370391398e-152	84.55172413793105	67.80748663101605	CD4+ activated	yes
Rpl10	S	2.270569994564829	0.6581108723628324	3012637.5	0.7407062511524987	4.278961998054526e-154	9.670791041744808e-152	95.356321839080465	88.07486631016043	CD4+ activated	yes
Rpl22l1	S	1.6307541698281236	0.6546090026836117	3007191.5	0.7393672628926179	2.466993171754504e-153	5.48915542704415e-151	88	73.31550802139037	CD4+ activated	yes
Cd3g	S	2.1232543873924508	0.6000649528359132	3009840.5	0.7400185629110578	3.0793852902507605e-153	6.799045845082122e-151	95.26436781609195	87.43315508021391	CD4+ activated	no
Atp5e	S	1.6158155173276387	0.584238362793184	3007361.5	0.7394090601757944	4.570124735645116e-153	1.0013457273833722e-150	89.10344827586208	76.89839572192514	CD4+ activated	yes
Ptpn18	S	1.725929703131525	0.6180519501069524	3001827	0.7380483127420248	3.9493007654106414e-151	8.523066155607642e-149	91.63218390804597	78.44919786096257	CD4+ activated	yes
Atp5h	S	1.6706640385175764	0.5620423089659157	2994103.5	0.7361493638207635	9.883740450758558e-149	2.101429645615725e-146	91.0344827586207	79.83957219251336	CD4+ activated	yes
Selenow	S	1.3341427279611273	0.6038652073618519	2987020	0.7344077693773434	1.0023123250595892e-148	2.1153949019253964e-146	82.25287356321839	64.54545454545455	CD4+ activated	no
H3f3a	S	1.9974189114175225	0.5096483547053481	2990805	0.7353383735939517	2.3575354800262978e-147	4.868225962819772e-145	96.50574712643677	89.94652406417111	CD4+ activated	yes
Serf2	S	1.8725829013702688	0.5341821168257588	2983777	0.7336104247341569	2.5716576498971677e-145	5.090640656896442e-143	94.06896551724138	86.0427807486631	CD4+ activated	yes
Rac2	S	1.9290790455194966	0.5767230178194305	2974447	0.7313164914868768	1.455448027723542e-142	2.73043952547378e-140	93.93103448275862	83.85026737967914	CD4+ activated	no
Cfl1	S	1.99970317129463	0.5845012216066314	2971770.5	0.7306584301432172	9.81368297734715e-142	1.817304145153518e-139	94.48275862068965	84.6524064171123	CD4+ activated	no
Myl6	S	2.285566276599316	0.6006020307461957	2963943.5	0.7287340340524925	2.5102318789560763e-139	4.589247491826513e-137	96.36781609195403	88.39572192513369	CD4+ activated	yes
Clic1	S	1.7372430157050733	0.5431818408753852	2962891.5	0.7284753826295408	3.344718980613003e-139	6.076168917755382e-137	92.55172413793103	82.62032085561498	CD4+ activated	yes
Nme2	S	1.7301019800473612	0.6324182586921818	2956412.5	0.7268824144077694	8.561951643046233e-138	1.5359606125647254e-135	88.32183908045977	75.61497326203208	CD4+ activated	no
Eif3f	S	1.476931432635595	0.540155054608535	2950370.5	0.725396889790399	3.578867944584208e-136	6.341002877370403e-134	87.17241379310346	74.49197860962566	CD4+ activated	no
Sh3bgrl3	S	2.2027257392559627	0.6291131932230316	2948336.5	0.7248967975905095	8.839245711890462e-135	1.528390781134891e-132	95.72413793103448	87.16577540106952	CD4+ activated	yes
Gmfg	S	1.4521607375619257	0.5815704127985271	2939455	0.7227131354109042	1.3359989434456965e-133	2.296238184055199e-131	84.13793103448276	70.21390374331551	CD4+ activated	no
Itm2b	S	2.2013477427964427	0.5240186436174039	2943546	0.7237189747372303	2.4461437377605787e-133	4.1792656967227315e-131	96.7816091954023	92.51336898395722	CD4+ activated	no
S100a10	S	2.244343214936746	0.640138652169479	2929661.5	0.7203052431003749	2.0494899086416182e-129	3.420145863240719e-127	95.54022988505747	87.27272727272727	CD4+ activated	yes
Rpl36a	S	1.782185074931448	0.5926020225827018	2926056	0.7194187718974737	9.47066309201919e-129	1.571308917515762e-126	89.97701149425288	79.14438502673798	CD4+ activated	yes
Atp5l	S	1.437656478834483	0.506670359383264	2913773.5	0.7163989181879649	9.320442645450642e-126	1.5114387867365523e-123	86.11494252873563	74.38502673796792	CD4+ activated	no
Elob	S	1.4263549686021268	0.5112837170078768	2906987	0.7147303460569181	6.326016203282118e-124	1.008753572682259e-121	86.48275862068967	72.88770053475936	CD4+ activated	no
Cd52	S	2.854478793774331	0.6820441378748523	2906022.5	0.7144932079414839	9.748506534087824e-123	1.5124939624212043e-120	97.01149425287356	90.4812834224599	CD4+ activated	yes
Cyba	S	1.6563577993697367	0.5644339018334024	2901695	0.7134292212182679	4.2071672260064805e-122	6.45766421861305e-120	87.9080459770115	77.37967914438502	CD4+ activated	no
Chchd2	S	1.7688449055566433	0.5008337659122746	2899219.5	0.7128205790153052	5.358329321013073e-121	8.094743500054644e-119	93.51724137931035	83.58288770053476	CD4+ activated	no
Hint1	S	1.3039960176222292	0.5066166450469229	2889439.5	0.7104160059007929	1.1760539009737396e-119	1.7581393291483983e-117	82.89655172413794	69.46524064171123	CD4+ activated	no
Rpl5	S	2.630312681051771	0.5002883515420171	2894404.5	0.7116367324359211	1.591113193373707e-119	2.366306838829301e-117	98.57471264367817	92.94117647058823	CD4+ activated	no
Pfn1	S	2.501575999996736	0.5659862796885764	2892534.5	0.7111769623209786	5.008066238270488e-119	7.371616678824503e-117	97.37931034482759	91.06951871657753	CD4+ activated	yes
Rpl38	S	2.658328998093385	0.5950122191917377	2885886.5	0.7095424426824021	3.2544908933476376e-117	4.7178612177655175e-115	98.4367816091954	91.71122994652407	CD4+ activated	yes
Trbc2	S	2.357754886294601	0.6167615970522589	2862523	0.7037981437088943	5.020481624551386e-111	6.671429818032335e-109	95.9080459770115	87.54010695187165	CD4+ activated	no
Gapdh	S	1.655926754526701	0.5416606474997769	2849124	0.7005037801954638	5.145251064506106e-108	6.563739613534168e-106	87.95402298850574	76.79144385026738	CD4+ activated	no
Npm1	S	1.8164906205476168	0.5042272571263109	2849152	0.7005106644538693	1.1985454522993102e-107	1.5088530753222412e-105	92.22988505747126	83.90374331550802	CD4+ activated	no
AW112010	S	2.4687977249273443	0.7144604028799417	2846778.5	0.6999271006208125	5.803857250872019e-107	7.274590160339719e-105	93.88505747126436	86.2566844919786	CD4+ activated	yes
Ly6a	S	2.092414963948255	0.7706508111636656	2840295.5	0.6983331489335546	3.4932632774765608e-106	4.2849203356158e-104	85.51724137931035	71.17647058823529	CD4+ activated	no
Bst2	S	1.3519821133412262	0.7354295359043721	2818797	0.6930473907431312	6.20246588344667e-106	7.575718223513607e-104	70.29885057471265	50.21390374331551	CD4+ activated	no
Ly6e	S	2.0638199275665166	0.5020936181275042	2807129.5	0.6901787448521729	5.823944409751663e-97	6.237487925115747e-95	93.88505747126436	87.05882352941177	CD4+ activated	no
Rps28	S	2.6021544892850934	0.5877522708275196	2800847	0.6886340893724261	2.2747663796163245e-95	2.365674615729252e-93	97.70114942528735	89.67914438502675	CD4+ activated	yes
S100a11	S	1.7299460320464302	0.527334715618839	2796397	0.6875399840186859	1.355540053860322e-94	1.3895737916411723e-92	88.6896551724138	80.2673796791444	CD4+ activated	no
Ms4a4b	S	2.6274570635498526	0.5386387771636385	2749517	0.6760137685168112	2.629821911068081e-83	2.2736077805237084e-81	94.80459770114943	88.71657754010695	CD4+ activated	no
Ltb	S	1.7686428786843236	0.5271433786469126	2741299	0.6739932386747802	9.416598697639546e-82	7.880018437852708e-80	87.77011494252874	78.98395721925134	CD4+ activated	no
Isg15	S	1.1450792419780778	0.7237902693917565	2664282	0.655057348331182	4.6168597041493407e-79	3.7016124046982826e-77	53.839080459770116	31.176470588235293	CD4+ activated	no
Slfn1	S	1.1739610241339848	0.503723285655664	2663720	0.6549191714303276	1.3857221340474613e-68	9.101689339488394e-67	69.05747126436782	53.79679144385027	CD4+ activated	no
Rps29	S	3.0797597116678985	0.537445747080771	2674232	0.6575037187288708	4.775459173205953e-67	3.0325222267373995e-65	99.49425287356321	94.171122994652407	CD4+ activated	no
Crip1	S	2.2941499522162143	0.5909149265309772	2646653.5	0.650723092998955	1.1387820492295288e-61	6.434342747841567e-60	89.70114942528735	84.8663101604278	CD4+ activated	yes
Lgals1	S	2.0775451872148536	0.5688011696514275	2636119.5	0.6481331366402361	7.693879041476076e-60	4.174620229253078e-58	85.60919540229885	78.39572192513369	CD4+ activated	no
S100a6	S	1.9381401018382642	0.5343173975522999	2533800	0.6229762124285451	3.7104563958400986e-42	1.247087001519887e-40	78.16091954022988	72.67379679144385	CD4+ activated	no
Fau	S	3.9481090000985968	0.8557494824826652	283448	0.9141537608122142	3.421657707324693e-124	9.821184117334067e-120	100	97.16157205240175	CD8+ activated	yes
Rps15a	S	3.7121835759091852	1.0297070605471847	282972	0.9126186037811305	2.73591650587158e-123	3.926450573401598e-119	99.55686853766618	94.75982532751091	CD8+ activated	yes
Rpl17	S	3.5580332532851577	0.9049983483061701	280161.5	0.9035544045461289	5.113860392988922e-118	4.8927711619987e-114	99.85228951255539	94.75982532751091	CD8+ activated	yes
Rpl11	S	3.2530102024888294	0.9160147045983362	279362	0.9009759212554747	1.5385126309046723e-116	1.1039982011214203e-112	99.70457902511079	95.19650655021834	CD8+ activated	yes
Rpl9	S	3.297499693397526	0.9166590424841332	278469.5	0.8980975018221927	6.690876940278291e-115	3.840964816336156e-111	99.55686853766618	94.54148471615721	CD8+ activated	yes
Rps13	S	3.5872625984418205	0.9147861486676807	278241	0.8973605619448762	1.7482991022259947e-114	8.363571521865454e-111	99.85228951255539	93.44978165938865	CD8+ activated	yes
Rps23	S	3.5374825101038834	0.9202065639906722	277193	0.8939806363806415	1.4128692887452988e-112	5.793369599265188e-109	99.70457902511079	95.63318777292577	CD8+ activated	yes
Tpt1	S	4.31259051528844	0.7599199967354782	276670.5	0.892295511278244	1.244585589334002e-111	4.4654175213317325e-108	100	97.59825327510917	CD8+ activated	yes
Rpl19	S	3.695023359180263	0.7762817921332847	274181.5	0.8842681880631865	3.446504440993288e-107	1.099166855220337e-103	99.85228951255539	96.72489082969432	CD8+ activated	yes
Rps5	S	3.3585516968862485	0.9461380543188311	273822.5	0.8831103700502474	1.4726043018935094e-106	4.2268161277249405e-103	99.70457902511079	93.01310043668121	CD8+ activated	yes
Rpl30	S	3.4956596406396305	0.8723362965684616	272017.5	0.8772890287874194	2.1142824169478383e-103	5.51693165578671e-100	99.40915805022156	96.2882096069869	CD8+ activated	yes
Rps24	S	4.136404090433509	0.9098488509925957	271731	0.8763650319609374	6.629933911617852e-103	1.5858249422097267e-99	99.55686853766618	96.06986899563319	CD8+ activated	yes
Rps10	S	3.595272728516653	0.8203834017994636	271659	0.8761328233343869	8.831899980810601e-103	1.9500155780708207e-99	99.70457902511079	95.85152838427948	CD8+ activated	yes
Rpl27a	S	3.5855391269616406	0.8557927362689659	270544	0.8725368147426676	7.318900514718445e-101	1.5005314390997394e-97	99.85228951255539	94.54148471615721	CD8+ activated	yes
Rpl21	S	3.2004724161508347	0.8743922446550498	269362.5	0.8687263356833707	7.540112860484172e-99	1.4428257295631812e-95	99.55686853766618	94.32314410480349	CD8+ activated	yes
Rpl27	S	3.1435562634205496	0.7642010696438186	269295	0.8685086400959796	9.822678329529244e-99	1.762127100577987e-95	99.40915805022156	95.19650655021834	CD8+ activated	yes
Rps7	S	3.466292109700399	0.9112494329020779	268812.5	0.8669525197861101	6.420956741862814e-98	1.0841218903628727e-94	99.85228951255539	93.88646288209607	CD8+ activated	yes
Rpl32	S	3.572089764916476	0.9018419723978255	268581	0.866205904549354	1.578992308197534e-97	2.5178786790107674e-94	99.70457902511079	94.97816593886463	CD8+ activated	yes
Rplp0	S	3.2810100566149476	0.959970825768274	268098	0.8646481716795779	1.0205564904077149e-96	1.5417385760090864e-93	99.70457902511079	93.44978165938865	CD8+ activated	yes
Rpl7	S	2.845163009101757	0.7876721271738338	267718	0.8634226261505615	4.412859632542565e-96	6.3331155016434626e-93	99.40915805022156	93.66812227074236	CD8+ activated	yes
Rpl34	S	3.367668282835161	0.8513214841680949	267400	0.8623970380499636	1.498275386325824e-95	1.9938101760374647e-92	99.40915805022156	93.88646288209607	CD8+ activated	yes
Rps4x	S	3.18322777659095	0.8267664198962477	267101	0.8614327272258164	4.715851901335042e-95	5.8851781358269446e-92	99.40915805022156	94.32314410480349	CD8+ activated	yes
Rpl23	S	3.6170109069120375	0.761633848053779	266358.5	0.8590380757645146	8.036101051006695e-94	9.610842019460215e-91	99.40915805022156	97.81659388646288	CD8+ activated	yes
Rps11	S	3.437641233849893	0.8714001262411508	266143	0.8583430624447699	1.810281300880847e-93	2.0784201671673176e-90	99.26144756277697	93.23144104803494	CD8+ activated	yes
Rps3	S	3.302947605834987	0.7807276351803267	266090	0.8581721310946702	2.222688386864795e-93	2.4537624910838547e-90	99.70457902511079	94.75982532751091	CD8+ activated	yes
Rps16	S	3.6398698925799806	0.8606987124127667	266026.5	0.8579673359865319	2.8285358165994437e-93	3.0069430942168087e-90	99.70457902511079	94.97816593886463	CD8+ activated	yes
Ubb	S	2.7631633178922606	0.892173982901755	265059	0.8548470325672599	1.0761193098855226e-91	1.1031375911301484e-88	98.67060561299851	91.70305676855895	CD8+ activated	yes
Rpl26	S	3.0966809498531265	0.8670086799780723	264685	0.8536408377571226	4.4097273166609524e-91	4.3645656265558383e-88	99.70457902511079	92.35807860262008	CD8+ activated	yes
Rps3a1	S	3.3601306692490924	0.8329926055444496	264079.5	0.8516880277102294	4.252972242100787e-90	4.06910207550063e-87	99.70457902511079	95.19650655021834	CD8+ activated	yes
Rplp1	S	3.6762633296035534	0.8132644394780666	263686	0.8504189430637348	1.8369113775905735e-89	1.7008021700316847e-86	99.55686853766618	95.63318777292577	CD8+ activated	yes
Rps27a	S	3.346636919497594	0.7723708436394294	263633.5	0.8502496242735418	2.232790721507047e-89	2.002743502481774e-86	99.40915805022156	96.2882096069869	CD8+ activated	yes
Rpl35a	S	3.2401953721724874	0.8146134066019624	263257	0.8490353666638716	8.992653956876173e-89	7.821701409824751e-86	99.55686853766618	95.19650655021834	CD8+ activated	yes
Rps14	S	3.5499153701049617	0.7189000177261082	263065	0.8484161436597369	1.827359716219426e-88	1.5426678216072408e-85	99.55686853766618	95.19650655021834	CD8+ activated	yes
Rpl13	S	3.7520253056748616	0.809205596258058	263016	0.8482581127888901	2.193233613185416e-88	1.7986395542646e-85	99.85228951255539	97.16157205240175	CD8+ activated	yes
Eef1a1	S	3.5875605932160126	0.6407514245829962	261118	0.8421368353834345	2.2619250041986634e-85	1.8034453720976177e-82	99.70457902511079	97.37991266375546	CD8+ activated	yes
Rpl18a	S	3.59332857289864	0.6966035354470517	259585.5	0.8371943392697039	5.608077589326619e-83	4.3505040823362695e-80	99.85228951255539	97.37991266375546	CD8+ activated	yes
Rpl18	S	3.279623616313863	0.7682670445281836	259461	0.8367928118529603	8.72393438479251e-83	6.5895549643868274e-80	99.70457902511079	94.32314410480349	CD8+ activated	yes
Rps18	S	3.3815954799243566	0.8729625406681589	258938	0.8351060741906562	5.597443042793584e-82	4.119574555315494e-79	99.70457902511079	93.01310043668121	CD8+ activated	yes
Rpl28	S	2.78061019156825	0.8482550519685919	258693	0.834315919836422	1.330856929931678e-81	9.549896614957239e-79	98.96602658788774	93.01310043668121	CD8+ activated	yes
Rpl3	S	2.822905351101709	0.8187313747187055	257533	0.8305747808531087	7.879755915159921e-80	5.516405708117932e-77	98.67060561299851	92.13973799126637	CD8+ activated	yes
Rps8	S	3.394741967231693	0.7981616392375899	257469	0.8303683731850638	9.959604176383253e-80	6.80644092082687e-77	99.85228951255539	95.85152838427948	CD8+ activated	yes
Rps2	S	2.9153891577464597	0.8909806055297382	257455	0.830323221507679	1.0415089456393278e-79	6.952193317833866e-77	99.11373707533235	93.66812227074236	CD8+ activated	yes
Rpsa	S	3.4956335214774192	0.7932983669392888	256815.5	0.8282607573871369	9.737719414036596e-79	6.211150229802054e-76	99.85228951255539	96.50655021834062	CD8+ activated	yes
Rpl22	S	2.585678002178908	0.8564365142975983	256225.5	0.8263579366973484	7.257873927399441e-78	4.528755550829264e-75	98.07976366322009	87.99126637554585	CD8+ activated	yes
Rpl24	S	2.9348519360327403	0.7702762471187143	256009.5	0.8256613108176969	1.5786283183074368e-77	9.640716727740075e-75	99.11373707533235	93.01310043668121	CD8+ activated	yes
Rpl29	S	2.415044086430952	0.8089115045764828	255817.5	0.8250420878135623	2.9669414613055186e-77	1.774169182580256e-74	97.63663220088627	88.64628820960698	CD8+ activated	yes
H2-D1	S	3.145637260542418	0.5771998853747378	255309	0.8234021143885495	1.766008471562087e-76	1.034484513454012e-73	99.70457902511079	98.2532751091703	CD8+ activated	yes
Rpl37a	S	3.369489993599425	0.8300540779893559	255095	0.8227119387485246	3.670451256360266e-76	2.107059248226174e-73	99.70457902511079	96.06986899563319	CD8+ activated	yes
Rps9	S	3.267254057422105	0.680712977399792	255024	0.8224829552417873	4.679087487366715e-76	2.6334087872526824e-73	99.55686853766618	96.50655021834062	CD8+ activated	yes
Rpl13a	S	3.6271986279885464	0.6405641632282135	254027	0.8192675107880257	1.3863108822128525e-74	7.652169471568368e-72	99.70457902511079	95.41484716157204	CD8+ activated	yes
Tmsb10	S	2.8980725788269286	0.8940269733088706	252786	0.8152651370998433	8.85026654631605e-73	4.79300378639452e-70	98.3751846381093	90.82969432314411	CD8+ activated	yes
Rpl15	S	2.7565960562666794	0.770449862946776	252323.5	0.8137735191862377	4.1635481900223335e-72	2.1728422490583824e-69	99.26144756277697	91.48471615720524	CD8+ activated	yes
Rpl8	S	3.101407618123361	0.7195719296182506	251017.5	0.8095615127101972	3.12932524658364e-70	1.6039468312980396e-67	99.40915805022156	94.32314410480349	CD8+ activated	yes
Rps20	S	3.305349106023537	0.8148907283155729	250749	0.8086955680403527	7.550391920357552e-70	3.8020859524565405e-67	99.55686853766618	95.19650655021834	CD8+ activated	yes
Ppia	S	2.5870500802444196	0.7184365312164909	250224.5	0.8070039926983288	4.1510521730114577e-69	2.054269836585308e-66	98.67060561299851	92.57641921397381	CD8+ activated	yes
Btf3	S	1.9002614945522989	0.7206161962046531	250040	0.8064089580927931	6.74794915259151e-69	3.282820076726002e-66	96.30723781388478	82.53275109170306	CD8+ activated	yes
Rpl10a	S	2.642736798760909	0.7846364256493057	249868	0.8058542374849226	1.30236329767922e-68	6.230288955547775e-66	97.93205317577548	89.95633187772926	CD8+ activated	yes
Rplp2	S	3.145193716455279	0.6818213313255899	249280	0.8039578670347604	8.901235454517417e-68	4.188396086082187e-65	99.85228951255539	96.06986899563319	CD8+ activated	yes
Rpl36	S	2.869178673310134	0.7901995833643634	248748.5	0.802243715854044	4.886449979051297e-67	2.262189899172732e-64	99.55686853766618	92.57641921397381	CD8+ activated	yes
Rack1	S	2.7541590884997977	0.697758842834495	248205	0.8004908632355692	2.770542386567908e-66	1.2425449706509164e-63	99.55686853766618	92.13973799126637	CD8+ activated	yes
Rpl6	S	2.9057899675047754	0.7008986055321271	246300.5	0.7943486225513278	1.1249791202181566e-63	4.819444132480858e-61	99.40915805022156	93.66812227074236	CD8+ activated	yes
Tmsb4x	S	4.680391493367007	0.7161295486450823	246250.5	0.7941873665606677	1.3194665601930945e-63	5.5695071584150574e-61	99.85228951255539	99.34497816593887	CD8+ activated	yes
Rps19	S	3.088264363702229	0.7860033350213973	246218.5	0.7940841627266453	1.451849553397755e-63	6.039483729155907e-61	99.26144756277697	93.44978165938865	CD8+ activated	yes
Naca	S	2.193663751290652	0.7262452603628888	245887	0.7930150355085691	3.8546097202635606e-63	1.5582938422637321e-60	96.602658788774	86.46288209606988	CD8+ activated	yes
Rps27	S	3.2571172172587275	0.8269597023473239	245269	0.7910219114640109	2.766036190399636e-62	1.0875826955211062e-59	99.40915805022156	95.19650655021834	CD8+ activated	yes
Cd3d	S	2.2418349048242323	0.6721585430291832	244899	0.7898286171331265	8.276745168358643e-62	3.2103704941540285e-59	95.86410635155096	89.08296943231441	CD8+ activated	no
Rpl41	S	3.0038491731069143	0.7733429005235708	244170	0.7874775047893029	8.030545622068719e-61	3.0733433465365124e-58	99.70457902511079	93.23144104803494	CD8+ activated	yes
Rbm3	S	1.5993558031347568	0.7629124948390446	243291.5	0.7846442370334058	4.472950240500808e-60	1.6673648149752558e-57	87.44460856720828	70.96069868995633	CD8+ activated	yes
Cd52	S	3.0376994814697444	0.8509913055804481	241834	0.7799436249056653	9.001943097161805e-58	3.1908964207020573e-55	99.11373707533235	91.26637554585153	CD8+ activated	yes
Rps6	S	2.5613310693252327	0.6396282286040549	241833.5	0.7799420123457587	9.004724595926093e-58	3.1908964207020573e-55	98.52289512555392	91.70305676855895	CD8+ activated	yes
Eif1	S	2.56252921847893	0.5961332248514704	241745	0.7796565892422903	1.1795343623398861e-57	4.128801805151433e-55	99.26144756277697	94.54148471615721	CD8+ activated	yes
Rps25	S	2.58647867895445	0.6296124806266874	241736.5	0.7796291757238781	1.2075572360074214e-57	4.175965704231447e-55	99.55686853766618	92.79475982532752	CD8+ activated	yes
Rpl37	S	3.082160629735552	0.7173108340570273	241520	0.7789309372843201	2.2943510136126123e-57	7.839852040919382e-55	98.96602658788774	94.10480349344978	CD8+ activated	yes
Rpl14	S	2.575668480651396	0.6658888032980301	241258	0.7780859558932615	4.943506709505541e-57	1.6693349774463242e-54	98.96602658788774	91.0480349344978	CD8+ activated	yes
Nkg7	S	2.9337292357396665	0.8381654844227673	241236	0.778015003257371	5.253422669037216e-57	1.7533603589462233e-54	98.22747415066469	90.82969432314411	CD8+ activated	no
Rps26	S	2.5999220638754075	0.6872412255684406	239554	0.7725903517315669	7.101672531571596e-55	2.2903292884685344e-52	98.07976366322009	89.73799126637554	CD8+ activated	yes
Pfdn5	S	1.8369024278250168	0.6381477410864658	239115.5	0.7711761366934782	2.2936642197939832e-54	7.315004900082966e-52	94.97784342688331	83.4061135371179	CD8+ activated	yes
Rps12	S	3.298080694022516	0.6314252729308651	239082.5	0.7710697077396426	2.8141444297796295e-54	8.876306326149968e-52	99.85228951255539	96.06986899563319	CD8+ activated	yes
Rpl39	S	3.163069223411536	0.741307676119686	238133.5	0.7680090690369147	4.2382494485508055e-53	1.3222877600190629e-50	99.70457902511079	94.32314410480349	CD8+ activated	yes
Rpl36al	S	1.9487073605343446	0.6267503783558421	237597.5	0.766280404817039	1.753762018592675e-52	5.41271303437264e-50	94.09158050221565	85.1528384279476	CD8+ activated	yes
Cd3g	S	2.2675919295764664	0.7009242250843064	237118	0.7647339598666091	7.276752331940028e-52	2.2219640657837725e-49	97.63663220088627	87.99126637554585	CD8+ activated	no
Cox8a	S	1.802024865194896	0.635544126239042	236697.5	0.763377796985158	2.0142721014259494e-51	6.085858118655687e-49	92.90989660265879	81.22270742358079	CD8+ activated	yes
Rpl7a	S	2.2528513417289284	0.6003475422135034	236589	0.7630278714854257	3.230850937307673e-51	9.659907755577305e-49	97.63663220088627	89.95633187772926	CD8+ activated	no
Ptpn18	S	1.9116446142843724	0.668612880214738	236536.5	0.7628585526952326	3.296760076197805e-51	9.755350975990269e-49	93.94387001477105	82.09606986899564	CD8+ activated	yes
Cox4i1	S	1.8546647651505952	0.5820569489702265	236440.5	0.7625489411931653	4.6183693883621157e-51	1.3390005712541194e-48	94.97784342688331	85.80786026200873	CD8+ activated	yes
Rps21	S	3.1838301315700703	0.6915190114648677	236150	0.7616120438874304	1.1156734635919756e-50	3.1706114282653934e-48	99.55686853766618	95.41484716157204	CD8+ activated	yes
Serf2	S	1.9574267476411449	0.5868473578218967	235970.5	0.7610331348809608	1.7091937804372166e-50	4.7630086485329544e-48	94.8301329394387	86.24454148471615	CD8+ activated	yes
S100a10	S	2.3499099847107194	0.72458254151106	235480	0.7594512136125857	6.96471809988663e-50	1.9038886059147235e-47	96.7503692762186	90.39301310043668	CD8+ activated	yes
Hcst	S	1.7110755462772318	0.6863129969637174	234907	0.7576032199596215	2.132198822077526e-49	5.614725026613874e-47	89.21713441654357	75.54585152838428	CD8+ activated	no
Clic1	S	1.737853176340789	0.6305534113181674	234982	0.7578451039456116	2.242643954798551e-49	5.851873584962074e-47	92.02363367799113	80.56768558951966	CD8+ activated	yes
Atp5e	S	1.5925809393628068	0.617067456294897	233765	0.7539201331329459	4.4663285201976644e-48	1.154928175812915e-45	88.18316100443131	75.10917030567686	CD8+ activated	yes
H3f3b	S	2.842163055333311	0.5649317575418902	233405	0.7527590900001935	2.0020729375616627e-47	5.130848172038608e-45	99.85228951255539	97.59825327510917	CD8+ activated	yes
Tspo	S	1.5244396687593937	0.616582787272102	232830.5	0.7509062586675095	5.394453200235865e-47	1.3702388513838055e-44	88.33087149187593	74.235807860262	CD8+ activated	no
Sh3bgrl3	S	2.089637016015923	0.7112122107423808	232873.5	0.7510449388194771	7.65597050994325e-47	1.9276256276043957e-44	95.71639586410635	83.62445414847161	CD8+ activated	yes
Pfn1	S	2.588488137671134	0.6709755598903515	232113.5	0.7485938477614443	6.1539029288326215e-46	1.4969108115786673e-43	98.52289512555392	90.39301310043668	CD8+ activated	yes
Eef1b2	S	2.1647543144117676	0.6365852684238056	232041.5	0.7483616391348938	7.219484337500924e-46	1.726840491160742e-43	96.602658788774	86.68122270742357	CD8+ activated	yes
Oaz1	S	2.0467644438587076	0.5298454341371885	231999.5	0.7482261841027394	8.151429308229434e-46	1.9177907822467987e-43	95.56868537666175	89.95633187772926	CD8+ activated	yes
Psmb8	S	2.087936632772108	0.5977550364970059	231047	0.7451542574806654	9.794125000594579e-45	2.2135493692288677e-42	96.30723781388478	87.33624454148472	CD8+ activated	yes
Rpl10	S	2.1542834703848945	0.6948612440120252	230921.5	0.7447495049441086	1.29286831938096e-44	2.8991562008743515e-42	94.09158050221565	84.93449781659389	CD8+ activated	yes
Coro1a	S	2.2168639428177612	0.6070975968600651	230610	0.7437448801222966	3.0694003197615e-44	6.776999798316487e-42	96.4549483013294	88.42794759825327	CD8+ activated	yes
H3f3a	S	1.959920897380025	0.5024389943396115	230575.5	0.7436336134887411	3.36758473257924e-44	7.378609509864268e-42	95.56868537666175	90.39301310043668	CD8+ activated	yes
Atp5h	S	1.7429413750116591	0.5850140640395807	230363.5	0.7429498880883425	4.924414572397103e-44	1.0707990262993487e-41	92.17134416543574	80.34934497816593	CD8+ activated	yes
Emp3	S	1.510148612408513	0.7026052483350934	229715	0.7408583978894816	7.736596697801738e-44	1.6696506392255888e-41	83.75184638109306	63.53711790393013	CD8+ activated	no
Rpl12	S	3.295849163771153	0.6412931950499603	229739.5	0.740937413324905	2.962434632407008e-43	6.252261856910173e-41	99.11373707533235	93.23144104803494	CD8+ activated	yes
Uqcrh	S	1.8728777920257766	0.5820724926603029	229515.5	0.740214986486748	4.680590872022658e-43	9.80635035034061e-41	92.76218611521418	84.06113537117903	CD8+ activated	yes
Eif3f	S	1.5162859680291387	0.5698895170012304	228941.5	0.7383637677139706	1.3115542604025562e-42	2.7279378214735198e-40	87.14918759231905	74.45414847161572	CD8+ activated	no
Rac2	S	2.036301296602329	0.5755588812957659	228888.5	0.7381928363638709	2.4431173360687358e-42	5.008914064084352e-40	94.6824224519941	86.68122270742357	CD8+ activated	no
Sec61b	S	1.311585117590842	0.549028847890979	226983	0.7320473705598163	9.125611140260685e-41	1.7698136253979895e-38	82.12703101920236	67.68558951965066	CD8+ activated	no
Rpl36a	S	1.8505660993566784	0.6629346917666066	226883.5	0.7317264711384028	2.862933867954601e-40	5.370901360254962e-38	90.84194977843427	76.41921397379913	CD8+ activated	yes
Uba52	S	1.1627311010464683	0.5920396515678713	225729.5	0.7280046828739688	3.569221228527447e-40	6.652425774183333e-38	75.48005908419498	56.98689956331878	CD8+ activated	yes
Rpl22l1	S	1.6591271510828236	0.6144239609483719	226511.5	0.730526726567892	6.239442853234867e-40	1.1480174885666692e-37	88.18316100443131	75.32751091703057	CD8+ activated	yes
Cfl1	S	1.9901876465506616	0.5679244152467817	226399	0.7301639005889069	1.1744681898988632e-39	2.133592433839688e-37	93.35302806499261	86.24454148471615	CD8+ activated	no
Gmfg	S	1.4076293333130672	0.5926472845461422	225779.5	0.7281659388646288	1.9426467614075228e-39	3.484986874542508e-37	82.27474150664698	68.77729257641921	CD8+ activated	no
Cyba	S	1.7753521040832796	0.604367011015543	226064	0.7290834854514845	2.3187417122237334e-39	4.108323664565298e-37	90.54652880354506	80.56768558951966	CD8+ activated	no
S100a11	S	1.662119742515894	0.6608447910464967	225763	0.728112724387711	3.583421747511947e-39	6.271643562124111e-37	88.18316100443131	72.70742358078603	CD8+ activated	no
Eef1d	S	1.3118306733404763	0.534288827438558	224915	0.7253778227861165	1.5236537128749355e-38	2.6031805071815045e-36	81.83161004431314	68.5589519650655	CD8+ activated	no
Myl6	S	2.2327115491617455	0.5910036872179352	224942.5	0.7254665135809796	4.21747816068924e-38	7.161929043601155e-36	97.34121122599704	88.64628820960698	CD8+ activated	yes
Selenow	S	1.37840364617442	0.568753943281085	224536.5	0.7241571149368199	4.241814226429977e-38	7.161929043601155e-36	82.27474150664698	69.86899563318777	CD8+ activated	no
Atp5l	S	1.4405911761958405	0.52921885259974355	224565	0.7242490308514962	5.579690921737003e-38	9.365723305650129e-36	84.93353028064993	73.36244541484717	CD8+ activated	no
Nme2	S	1.5846034898345371	0.6102572713530635	224343	0.7235330542529655	9.173688467171653e-38	1.5220368790359996e-35	85.52437223042836	71.61572052401746	CD8+ activated	no
Lgals1	S	2.132376702804227	0.8574096652979866	224107	0.7227719259770501	2.0604997005871782e-37	3.3413854749126424e-35	88.18316100443131	74.67248908296943	CD8+ activated	no
Sumo2	S	1.5023382207821465	0.5075349470768448	223705.5	0.7214770403720498	5.645835650258581e-37	9.053207858624136e-35	87.59231905465288	77.51091703056768	CD8+ activated	no
Eif3k	S	1.169654352553492	0.5243729216026264	222698.5	0.7182293447201563	1.3884884798967464e-36	2.201866565661675e-34	79.1728212703102	60.698689956331876	CD8+ activated	no
AW112010	S	2.6832909462922	0.6658133137210687	221022	0.7128224313533248	3.921170839439432e-34	5.6274683302215e-32	96.7503692762186	90.39301310043668	CD8+ activated	yes
Gapdh	S	1.60074107864243	0.5432615494960271	220243.5	0.7103116755787477	1.6700551874330886e-33	2.304595867542882e-31	88.47858197932054	76.63755458515283	CD8+ activated	no
Cox6c	S	1.368170161596844	0.5304816556287291	219705.5	0.7085765611192456	3.176226115521609e-33	4.362067856163481e-31	82.12703101920236	69.65065502183407	CD8+ activated	no
S100a6	S	2.1325758631607448	0.8856547119052001	219678.5	0.7084894828842891	3.6866619645829153e-33	5.0389646842582584e-31	83.89955686853766	68.99563318777294	CD8+ activated	no
Krtcap2	S	1.2041363802943996	0.518020437073792	218766.5	0.7055481736146498	1.1989442522210737e-32	1.6006184591396036e-30	78.13884785819793	62.227074235807855	CD8+ activated	no
Abracl	S	1.3199639411805386	0.5407422181777481	218617.5	0.7050676307624828	2.663998838350414e-32	3.540035123017219e-30	81.0930576070901	65.28384279475983	CD8+ activated	no
Fxyd5	S	1.9376018968419966	0.5124542085850097	218851.5	0.7058223087987718	4.76047239116285e-32	6.267882524933363e-30	94.53471196454947	86.24454148471615	CD8+ activated	no
Itm2b	S	1.9891565931647466	0.5017721590519839	218799	0.7056529900085788	5.461435898194788e-32	7.125436117540227e-30	95.71639586410635	88.64628820960698	CD8+ activated	no
Ccl5	S	4.301645253478531	0.8406576490510131	218742.5	0.705470770739133	6.30914123615073e-32	8.157264905461008e-30	97.19350073855244	94.10480349344978	CD8+ activated	no
Rpl38	S	2.757341715204401	0.5856106654247326	218479.5	0.7046225642282611	1.1215951986122758e-31	1.4244755303437236e-29	98.67060561299851	93.23144104803494	CD8+ activated	yes
H2-T23	S	1.4880983601427933	0.5270817888529393	215960	0.696496874858901	1.4570256521172416e-29	1.65956378145719e-27	84.78581979320532	72.92576419213974	CD8+ activated	yes
H2afz	S	1.544937602120384	0.5005095954015324	215038	0.6935233143911296	1.1635710563652166e-28	1.2650750011685914e-26	85.67208271787297	77.07423580786026	CD8+ activated	no
Ifi27l2a	S	2.203287327407563	0.9336578255510757	214102.5	0.69050621480588	3.297270629443337e-28	3.4415112318877125e-26	78.13884785819793	65.06550218340611	CD8+ activated	no
Crip1	S	2.144412120774532	0.6651176550431694	214462	0.6916656453787258	4.582986582470144e-28	4.7489337139581427e-26	88.0354505169867	83.4061135371179	CD8+ activated	yes
Trbc2	S	2.4979074633104	0.5378388790417852	211433.5	0.6818983700244464	2.2108733785369753e-25	1.8999610354534972e-23	96.89807976366322	91.0480349344978	CD8+ activated	no
Rps28	S	2.6467585030910614	0.5618687463983187	210114.5	0.6776444369908342	2.7771747539780678e-24	2.226627010151745e-22	97.63663220088627	91.26637554585153	CD8+ activated	yes
Rps29	S	3.053325318244489	0.5748130760900603	205656	0.6632652403036773	9.294139611389514e-21	5.651900196307483e-19	99.11373707533235	94.10480349344978	CD8+ activated	no
S100a4	S	1.4090449373247342	0.647997974429885	194721.5	0.6280001677062302	1.3297573188715167e-14	4.837518925674163e-13	59.97045790251108	45.851528384279476	CD8+ activated	no
Trbc1	S	1.571866863220903	0.517951060050305	188072	0.6065547335083499	2.3297891078905525e-10	5.175846498744778e-9	61.15214180206795	53.275109170305676	CD8+ activated	no
Rps13	S	3.2897838101461465	1.026413124564046	17446	0.9319444444444445	9.015524909725662e-35	2.5877261148385568e-30	100	90.83333333333333	ki67+ T cell	yes
Rps15a	S	3.369163054899718	0.9642493284376359	17250	0.9214743589743589	3.474026790312816e-33	4.985749548117438e-29	100	95.83333333333334	ki67+ T cell	yes
Fau	S	3.573427592647398	0.7508129271985706	16914	0.903525641025641	1.4693622609522032e-30	1.332297640817609e-26	100	100	ki67+ T cell	yes
Tpt1	S	4.06203424973254	0.7362637808993742	16900	0.9027777777777778	1.8796309122739755e-30	1.332297640817609e-26	100	97.5	ki67+ T cell	yes
Rps24	S	3.8221396974373363	0.885717371695169	16888	0.9021367521367522	2.3208334334696876e-30	1.332297640817609e-26	100	99.16666666666667	ki67+ T cell	yes
Rpl28	S	3.1972787623928594	0.8309477526699123	16662	0.8900641025641025	1.1555570895043516e-28	5.527992523340567e-25	100	99.16666666666667	ki67+ T cell	yes
Rpl21	S	3.1224721156244257	0.8514419452626925	16650	0.8894230769230769	1.4164860217098262e-28	5.808199754448163e-25	100	95	ki67+ T cell	yes
Rps11	S	3.4531436028462306	0.8565211600857316	16590	0.8862179487179487	3.914035376680759e-28	1.404306967710848e-24	100	95.83333333333334	ki67+ T cell	yes
Rpl35a	S	3.1331427884624126	0.8211320899470231	16565	0.8848824786324786	5.963677918235803e-28	1.8310547397927693e-24	100	96.66666666666667	ki67+ T cell	yes
Rpl19	S	3.4542442970593803	0.7296834689212348	16561	0.8846688034188034	6.379314844416156e-28	1.8310547397927693e-24	100	98.33333333333333	ki67+ T cell	yes
Rplp0	S	3.513495631137286	0.9522317576928665	16540	0.8835470085470085	9.072038558729234e-28	2.3672247522836837e-24	100	96.66666666666667	ki67+ T cell	yes
Rps16	S	3.4574160710467767	0.766168768324683	16531	0.8830662393162393	1.0548376093502227e-27	2.52308365843162e-24	100	97.5	ki67+ T cell	yes
Rpl30	S	3.074436041645965	0.883832354264404	16523	0.8826388888888889	1.204751278280129e-27	2.6599981492672725e-24	100	94.16666666666667	ki67+ T cell	yes
Rps23	S	3.225880783831361	0.9096881211960581	16471	0.8798611111111111	2.8640573385122127e-27	5.871931270522574e-24	100	94.16666666666667	ki67+ T cell	yes
Rbm3	S	2.42879878028844	0.8970102036184944	16456	0.879059829059829	3.641634165858557e-27	6.968388364175877e-24	99.35897435897436	88.33333333333333	ki67+ T cell	yes
Rpl32	S	3.4593062526675395	0.8741194782906083	16432.5	0.8778044871794872	5.421130954300875e-27	9.725170111331125e-24	100	99.16666666666667	ki67+ T cell	yes
Rps19	S	3.255539554282987	0.8825257565455766	16356	0.8737179487179487	1.903032110619397e-26	3.213101804182856e-23	100	96.66666666666667	ki67+ T cell	yes
Rpl11	S	3.0845338538722022	0.8016464657861468	16332	0.8724358974358974	2.8145598947448873e-26	4.4881284810479167e-23	100	97.5	ki67+ T cell	yes
Rpl26	S	2.882071957308697	0.8750577401743702	16254	0.8682692307692308	9.921319185735272e-26	1.4273566974603236e-22	100	91.66666666666666	ki67+ T cell	yes
Rpl17	S	3.130306588864517	0.7698268007232705	16254	0.8682692307692308	9.945696947777749e-26	1.4273566974603236e-22	100	96.66666666666667	ki67+ T cell	yes
Rps5	S	3.215469189133153	0.8651355124193563	16231	0.8670405982905983	1.439276633212292e-25	1.9672170096710677e-22	100	96.66666666666667	ki67+ T cell	yes
Rpl9	S	3.062392411996915	0.8298443283201378	16193	0.8650106837606838	2.643494684487245e-25	3.448919451310791e-22	100	96.66666666666667	ki67+ T cell	yes
Btf3	S	2.024667394021669	0.8012494168834972	16169.5	0.8637553418803419	3.8040519897482747e-25	4.747291489641075e-22	99.35897435897436	87.5	ki67+ T cell	yes
Rpl3	S	2.874096593662073	0.8109875962811914	16160	0.8632478632478633	4.46679893307585e-25	5.342105407336505e-22	100	94.16666666666667	ki67+ T cell	yes
Rpl34	S	3.0564221982478026	0.7770768564752637	16120	0.8611111111111112	8.419761730223056e-25	9.5639310210784e-22	100	95.83333333333334	ki67+ T cell	yes
Naca	S	2.3611335471095614	0.8555266797533401	16118	0.8610042735042736	8.663282811832853e-25	9.5639310210784e-22	100	90.83333333333333	ki67+ T cell	yes
Rplp2	S	3.0401818265175686	0.706815918139732	16080	0.8589743589743589	1.5807865658023518e-24	1.6804932147490707e-21	100	97.5	ki67+ T cell	yes
Rps7	S	3.2659183779531062	0.8528048215503969	16042	0.8569444444444444	2.864119632754902e-24	2.936029493534427e-21	100	95	ki67+ T cell	yes
Rps3a1	S	3.260178580323982	0.7814897879745648	16014	0.8554487179487179	4.43106972963231e-24	4.385689463780558e-21	100	95.83333333333334	ki67+ T cell	yes
Ubb	S	2.9459385329798127	0.8887370365546183	15971	0.8531517094017094	8.6274871353092e-24	8.254492108159332e-21	100	95.83333333333334	ki67+ T cell	yes
Cox8a	S	2.2647021501742914	0.8048751023596581	15939	0.8514423076923077	1.4056681423219913e-23	1.3015126673892941e-20	100	89.16666666666667	ki67+ T cell	yes
Rps9	S	3.15089901702382	0.6822489802024805	15937	0.8513354700854701	1.4569758928791534e-23	1.306861845415948e-20	100	96.66666666666667	ki67+ T cell	yes
Rplp1	S	3.4974615524928074	0.8080781669729058	15935	0.8512286324786325	1.502555271531302e-23	1.3069043623867562e-20	100	97.5	ki67+ T cell	yes
Rpl18	S	3.081570970802189	0.774370710414181	15924	0.8506410256410256	1.7781949171160774e-23	1.5011626089994932e-20	100	95	ki67+ T cell	yes
Rpl27a	S	3.291955735033781	0.709601632718837	15903	0.8495192307692307	2.45396448227737e-23	2.01246121528021e-20	100	99.16666666666667	ki67+ T cell	yes
Rpl23	S	3.3760837290195886	0.7758497758296907	15889	0.8487713675213675	3.0388788779096345e-23	2.4229150120177843e-20	100	97.5	ki67+ T cell	yes
Rps27	S	2.4810292953949626	0.9571954621142342	15831	0.8456730769230769	7.236482903033987e-23	5.46602023067854e-20	100	85	ki67+ T cell	yes
Rpl7	S	2.741877793666541	0.7423071964711325	15826	0.8454059829059829	7.904944740846634e-23	5.817836638372332e-20	100	94.16666666666667	ki67+ T cell	yes
Rps3	S	3.195566473147354	0.7224475470180676	15817	0.8449252136752137	9.061753072079725e-23	6.50248746069761e-20	100	96.66666666666667	ki67+ T cell	yes
Atp5h	S	2.1696178062899163	0.7879682981738041	15765	0.8421474358974359	1.9544427672203857e-22	1.3682529450616276e-19	100	85	ki67+ T cell	yes
Eif1	S	2.5535028378029474	0.6885677000189572	15736	0.8405982905982906	3.051059288003642e-22	2.0851084462754414e-19	99.35897435897436	94.16666666666667	ki67+ T cell	yes
Rps18	S	3.166007029862527	0.8524433794501562	15727	0.8401175213675214	3.4919526632823403e-22	2.330919006841698e-19	100	95.83333333333334	ki67+ T cell	yes
Rps27a	S	3.2408765387051752	0.761861656801671	15680	0.8376068376068376	7.013522442544973e-22	4.575207606099281e-19	100	97.5	ki67+ T cell	yes
Cox6c	S	1.9317108382322685	0.7125229993800937	15654	0.8362179487179487	1.021625154890846e-21	6.515506410360385e-19	99.35897435897436	88.33333333333333	ki67+ T cell	no
Rpl24	S	2.84784691735103	0.6938281384801277	15653	0.8361645299145299	1.0441880461156594e-21	6.515506410360385e-19	100	95.83333333333334	ki67+ T cell	yes
Rps10	S	3.3046028850144533	0.7482100664363287	15647	0.8358440170940171	1.1407984799008613e-21	6.966880589062643e-19	100	97.5	ki67+ T cell	yes
Rpl13a	S	3.253960398779525	0.6238631758469002	15580	0.8322649572649573	3.0397740410076803e-21	1.780625189776397e-18	100	98.33333333333333	ki67+ T cell	yes
Pfdn5	S	1.5899064469451443	0.6945512914279243	15558	0.8310897435897436	4.047041458725176e-21	2.323244619795774e-18	98.71794871794873	80.83333333333333	ki67+ T cell	yes
Rpl37a	S	3.0210650784842645	0.7971850369118614	15557	0.8310363247863248	4.244910641445578e-21	2.389052355713969e-18	100	96.66666666666667	ki67+ T cell	yes
Hint1	S	2.2158758122765376	0.7103753059564799	15550.5	0.8306891025641026	4.637681141861852e-21	2.5599108041319376e-18	99.35897435897436	89.16666666666667	ki67+ T cell	no
Eef1a1	S	3.5255580724060462	0.5480982971487505	15534	0.8298076923076924	5.922096621730721e-21	3.2072064025195636e-18	100	100	ki67+ T cell	yes
Rps4x	S	3.11436504883509	0.6928017168093148	15527	0.8294337606837607	6.551033264860248e-21	3.482116811134884e-18	100	96.66666666666667	ki67+ T cell	yes
Rpl8	S	3.103320701763359	0.7304254411261359	15521	0.8291132478632479	7.140902129937614e-21	3.72664206973817e-18	100	95	ki67+ T cell	yes
Rpsa	S	3.6562408748622537	0.7384421797665293	15508	0.8284188034188035	8.614744269752391e-21	4.415517942405409e-18	100	98.33333333333333	ki67+ T cell	yes
Rps14	S	3.113099470048097	0.6442978771927157	15500	0.8279914529914529	9.664393234126549e-21	4.866615421037445e-18	100	97.5	ki67+ T cell	yes
Rpl15	S	2.906572877152594	0.7226925085091098	15488	0.8273504273504273	1.1480097582226772e-20	5.681262774183707e-18	100	96.66666666666667	ki67+ T cell	yes
Snrpg	S	1.9667849981299395	0.705404239939931	15453.5	0.8255074786324786	1.8579683150074997e-20	9.038858397569536e-18	99.35897435897436	85.83333333333333	ki67+ T cell	no
Rps8	S	3.464688851227643	0.6718795146575154	15451	0.8253739316239316	1.9486918539434045e-20	9.32221704728959e-18	100	100	ki67+ T cell	yes
Rpl18a	S	3.1570866463810128	0.6675857841655697	15420	0.8237179487179487	3.028151362105469e-20	1.401887557201827e-17	100	98.33333333333333	ki67+ T cell	yes
Tma7	S	1.6530158215280564	0.7038515821311865	15413	0.82334401709401706	3.2263915443271377e-20	1.469954230108283e-17	99.35897435897436	79.16666666666666	ki67+ T cell	no
Ppia	S	3.5303387577395338	0.6912309717795804	15405	0.8229166666666666	3.7449921418536673e-20	1.6795704601191532e-17	100	97.5	ki67+ T cell	yes
Rack1	S	2.6568822695295715	0.7475318882894955	15359	0.8204594017094017	7.144129115718322e-20	3.1547375078225075e-17	100	90.83333333333333	ki67+ T cell	yes
Rps20	S	3.4651915813876677	0.7791784543291604	15334	0.8191239316239316	1.016876672274083e-19	4.422335018830758e-17	100	98.33333333333333	ki67+ T cell	yes
Oaz1	S	2.622964329581368	0.6206032925533949	15294.5	0.8170138888888889	1.761272870328931e-19	7.545345551798703e-17	99.35897435897436	93.33333333333333	ki67+ T cell	yes
Rpl22	S	2.4224698309393764	0.7266268754181213	15277	0.8160790598290598	2.247649889370417e-19	9.487396290382219e-17	100	95	ki67+ T cell	yes
Rpl36al	S	2.0707887081603373	0.6712103924077473	15263	0.8153311965811966	2.717846096054328e-19	1.1305845868847446e-16	99.35897435897436	90	ki67+ T cell	yes
H2-D1	S	3.1685820649790744	0.6273220644468469	15251	0.8146901709401709	3.220079891233989e-19	1.3203707588298454e-16	100	95	ki67+ T cell	yes
H3f3b	S	2.957895938310401	0.6869535090431187	15244	0.8143162393162393	3.5470153102400623e-19	1.4339433866171903e-16	100	95.83333333333334	ki67+ T cell	yes
Rpl10a	S	2.6882032676363465	0.7861411811428085	15236	0.8138888888888889	3.9555955589157506e-19	1.5769091573272055e-16	100	92.5	ki67+ T cell	yes
Rpl10	S	2.359251799348743	0.8122356690971788	15212.5	0.8126335470085471	5.452329004912973e-19	2.1438109510687268e-16	99.35897435897436	90.83333333333333	ki67+ T cell	yes
Rpl29	S	2.4982296383485436	0.6956161226229993	15205	0.812232905982906	6.059779131975845e-19	2.350457303041928e-16	100	95	ki67+ T cell	yes
Rpl39	S	2.9434080487827257	0.8111808070697482	15200	0.811965811965812	6.487433846900483e-19	2.482784182767794e-16	100	94.16666666666667	ki67+ T cell	yes
Uqcrh	S	1.8518900365650681	0.6263148418278117	15182	0.8110042735042735	8.224601741750325e-19	3.106193997282363e-16	99.35897435897436	86.66666666666667	ki67+ T cell	yes
Rps25	S	2.562801337573707	0.6582399614733903	15154	0.809508547008547	1.2143242612144286e-18	4.468557598671506e-16	100	94.16666666666667	ki67+ T cell	yes
Rpl27	S	2.8224241959470766	0.676011380321007	15126	0.8080128205128205	1.7747279870419355e-18	6.448103469881605e-16	100	95	ki67+ T cell	yes
Cox4i1	S	2.1383304392294744	0.6179965599219885	15116	0.8074786324786325	2.027087989342908e-18	7.272938319763687e-16	100	90.83333333333333	ki67+ T cell	yes
Rpl37	S	2.778603121152557	0.7502186255013399	15094	0.8063034188034188	2.7315000626076954e-18	9.561249548418132e-16	100	95	ki67+ T cell	yes
Rpl13	S	3.558474745078333	0.6422636674604569	15084	0.8057692307692308	3.125222643828522e-18	1.0678960184025008e-15	100	99.16666666666667	ki67+ T cell	yes
Cox7a2	S	1.6824777615238433	0.621879387390627	15054.5	0.804193376068376	4.493002267618968e-18	1.5172075774996145e-15	98.07692307692307	80.83333333333333	ki67+ T cell	no
Cox6b1	S	1.6987846770603148	0.6130105149670131	15031	0.8029380341880342	6.238474625311081e-18	2.058194680118436e-15	97.43589743589743	85.83333333333333	ki67+ T cell	no
H3f3a	S	2.5882214648797492	0.6780783994361455	14997	0.8011217948717949	9.931086846877829e-18	3.2392271109765263e-15	100	90.83333333333333	ki67+ T cell	yes
Snrpe	S	1.7729771444226805	0.6595844849328796	14982	0.8003205128205129	1.1876811590285392e-17	3.830338461527659e-15	99.35897435897436	81.66666666666667	ki67+ T cell	no
Serf2	S	2.2949310633714823	0.5930637254241709	14971	0.799732905982906	1.400769727331226e-17	4.467365942620908e-15	99.35897435897436	93.33333333333333	ki67+ T cell	yes
Cox5b	S	1.6408588597402065	0.656201015844027	14965	0.7994123931623932	1.4965642747835948e-17	4.72042685484764e-15	98.07692307692307	85.83333333333333	ki67+ T cell	no
Uba52	S	1.137617180178625	0.6413389257513555	14864	0.794017094017094	3.457543751006434e-17	1.0671169708079319e-14	89.74358974358975	58.333333333333336	ki67+ T cell	yes
Rpl36	S	2.3726947338567257	0.7233972512791871	14889	0.795352564102564	4.091583365242837e-17	1.2493693333251612e-14	100	94.16666666666667	ki67+ T cell	yes
Rpl14	S	2.6210730886341627	0.6834255913965568	14860	0.7938034188034188	5.952574876615096e-17	1.7984921756156114e-14	100	93.33333333333333	ki67+ T cell	yes
Arf5	S	1.6062433398703688	0.5960980176283919	14855.5	0.7935630341880342	6.201523136715435e-17	1.8541908186785743e-14	99.35897435897436	82.5	ki67+ T cell	no
Atp5o	S	1.4048009318538561	0.5792275358569673	14848.5	0.7931891025641026	6.571933122634901e-17	1.9446824373091708e-14	96.7948717948718	78.33333333333333	ki67+ T cell	no
Snrpf	S	1.5280156114341752	0.620678207550475	14835	0.7924679487179487	7.98190460967305e-17	2.337802122565771e-14	98.71794871794873	80	ki67+ T cell	no
Atp5l	S	1.7469111743279784	0.607436619462123	14761	0.7885149572649572	2.0936383710258316e-16	6.070070925611561e-14	98.71794871794873	86.66666666666667	ki67+ T cell	no
Rpl22l1	S	1.782510130722842	0.6988743716649919	14729	0.7868055555555555	3.120568685497233e-16	8.868285443547235e-14	96.7948717948718	86.66666666666667	ki67+ T cell	yes
Rps6	S	2.606205130051921	0.6200927051179348	14719	0.7862713675213675	3.589512142365186e-16	1.0100957551206659e-13	100	93.33333333333333	ki67+ T cell	yes
Rpl41	S	3.1026190894752856	0.8045256055076453	14681	0.784241452991453	5.784016364494702e-16	1.6118312787387517e-13	100	95.83333333333334	ki67+ T cell	yes
Rpl6	S	2.800939258798763	0.6100913199865317	14665	0.7833867521367521	7.062611103109289e-16	1.9492127547360187e-13	100	96.66666666666667	ki67+ T cell	yes
Ppib	S	1.6967356622994594	0.6113932935839825	14648	0.7824786324786325	8.601606589640288e-16	2.339593624211031e-13	98.71794871794873	84.16666666666667	ki67+ T cell	no
Atp5g2	S	1.7522999114474345	0.6226544072928262	14637	0.7818910256410256	9.89692805433518e-16	2.6302919068850245e-13	99.35897435897436	85	ki67+ T cell	no
Eif3k	S	1.3242746124834295	0.5622052923517855	14623	0.7811431623931624	1.0689350232810156e-15	2.8148295388288986e-13	92.94871794871796	75	ki67+ T cell	no
Snrpd2	S	1.2981027289601088	0.5337347795016731	14622	0.7810897435897436	1.144807475922171e-15	2.987218998308552e-13	96.15384615384616	78.33333333333333	ki67+ T cell	no
Sh3bgrl3	S	2.7829423940045963	0.6484503266069463	14623	0.7811431623931624	1.1889432593258728e-15	3.0502864735511684e-13	99.35897435897436	95	ki67+ T cell	yes
Sec11c	S	1.4198017283397517	0.651143952711242	14613	0.7806089743589744	1.1902312825757965e-15	3.0502864735511684e-13	92.3076923076923	74.16666666666667	ki67+ T cell	no
H2afz	S	3.1854940057363943	0.7599071800126023	14618	0.7808760683760684	1.2652484879804363e-15	3.2138431283630496e-13	100	96.66666666666667	ki67+ T cell	no
Lsm4	S	1.2902645164023443	0.5505046555584489	14600	0.7799145299145299	1.4096430739414384e-15	3.5492092238018515e-13	94.87179487179486	71.66666666666667	ki67+ T cell	no
Arpc3	S	1.784054299621611	0.5668249566174808	14590.5	0.7794070512820512	1.766547024330159e-15	4.4091477599433523e-13	98.07692307692307	90	ki67+ T cell	no
Snrpd1	S	1.4302634354396773	0.5854342923670044	14586.5	0.779193376068376	1.789785681343972e-15	4.4286395182427606e-13	98.07692307692307	77.5	ki67+ T cell	no
Clic1	S	2.4916090032309985	0.6221675151646968	14534	0.7763888888888889	3.540762293689343e-15	8.612754247098747e-13	100	94.16666666666667	ki67+ T cell	yes
Tmsb4x	S	5.093512802997897	0.5933128634434421	14514	0.7753205128205128	4.515817288863838e-15	1.0892227196828465e-12	99.35897435897436	100	ki67+ T cell	yes
Ubl5	S	1.4784244836843974	0.5790707446870266	14504	0.7747863247863248	4.916237470436041e-15	1.1662046620985596e-12	98.07692307692307	78.33333333333333	ki67+ T cell	no
Uqcrb	S	1.1516950171491835	0.5552567487586896	14486.5	0.7738514957264957	5.2341068738782926e-15	1.2314308983682675e-12	94.23076923076923	65.83333333333333	ki67+ T cell	no
Psmb8	S	2.3162172195785993	0.6422113990591061	14497	0.7744123931623932	5.53858475270922e-15	1.2924715297318109e-12	100	91.66666666666666	ki67+ T cell	yes
Atp5j2	S	1.6195549951237103	0.5932217864967437	14474	0.7731837606837607	7.061625196034665e-15	1.6345953871111531e-12	95.51282051282051	81.66666666666667	ki67+ T cell	no
Rps12	S	3.274954321168405	0.6899758808670335	14471	0.7730235042735043	7.58640197045756e-15	1.7420199660643468e-12	100	97.5	ki67+ T cell	yes
Txn1	S	2.1927305599663693	0.6713100938811234	14429	0.7707799145299146	1.2468449679390568e-14	2.795952430840215e-12	100	86.66666666666667	ki67+ T cell	no
Cyba	S	2.0886180545226924	0.6009213767362664	14396.5	0.7690438034188034	1.8366029552492335e-14	4.055078048039904e-12	98.71794871794873	89.16666666666667	ki67+ T cell	no
Snrpb	S	1.383198919024726	0.5063956760239386	14393	0.7688568376068377	1.8581627612487156e-14	4.071362269932968e-12	96.7948717948718	80	ki67+ T cell	no
Nudt21	S	0.9787954960793184	0.5029456438464793	14346.5	0.7663728632478632	2.2183829338862657e-14	4.823806466010415e-12	89.74358974358975	58.333333333333336	ki67+ T cell	no
Rps26	S	2.7755903891665294	0.6646185881612885	14349	0.7665064102564103	3.230564350114125e-14	6.7683860249142876e-12	100	95.83333333333334	ki67+ T cell	yes
Pfn1	S	3.1023712894734845	0.626615586330864	14347	0.7663995726495727	3.307317186201396e-14	6.878980086633237e-12	100	95.83333333333334	ki67+ T cell	yes
Atp5e	S	1.936125668942828	0.6267964291836754	14320	0.7649572649572649	4.494548172465906e-14	9.281080301747404e-12	99.35897435897436	85	ki67+ T cell	yes
Rps28	S	2.3499884583776165	0.7663746206407969	14308	0.7643162393162393	5.1892875150888745e-14	1.0639151396113997e-11	100	86.66666666666667	ki67+ T cell	yes
Uqcr10	S	1.21404844620426	0.5309224063592104	14296.5	0.7637019230769231	5.390339521678234e-14	1.0972972715654634e-11	94.23076923076923	72.5	ki67+ T cell	no
Rpl12	S	2.987165569343898	0.6608860707553257	14295	0.7636217948717948	6.065955954025202e-14	1.2175603758628349e-11	100	93.33333333333333	ki67+ T cell	yes
Selenoh	S	1.2592943863406978	0.5914910919259269	14270.5	0.7623130341880342	6.586087586727955e-14	1.2947977534373457e-11	92.3076923076923	65.83333333333333	ki67+ T cell	no
Rps21	S	2.695906743261139	0.6658366139433403	14279	0.762767094017094	7.307492359248897e-14	1.4172091431589262e-11	100	97.5	ki67+ T cell	yes
Coro1a	S	2.585906755770484	0.5941693231904062	14267	0.7621260683760683	8.389961780741509e-14	1.6162219663934464e-11	100	93.33333333333333	ki67+ T cell	yes
Emp3	S	2.133302363657025	0.6711826659719198	14262	0.7618589743589743	8.854484524582935e-14	1.6943351287273598e-11	99.35897435897436	88.33333333333333	ki67+ T cell	no
Taf10	S	1.2465458602635922	0.5182393907063034	14240	0.7606837606837606	9.787360465405148e-14	1.860441108864397e-11	91.66666666666666	70	ki67+ T cell	no
Sf3b6	S	1.2195658973315207	0.5048638209456892	14244.5	0.7609241452991453	9.921703939940444e-14	1.873570185448096e-11	93.58974358974359	74.16666666666667	ki67+ T cell	no
Ndufa4	S	1.7353288832694727	0.6037987218553669	14228	0.760042735042735	1.2881238650992617e-13	2.416537209146674e-11	97.43589743589743	82.5	ki67+ T cell	no
Rps2	S	3.137295007597974	0.7950803418167536	14219	0.7595619658119658	1.457231827294431e-13	2.6985112992794874e-11	99.35897435897436	95	ki67+ T cell	yes
Eif3f	S	1.427390173829199	0.5393368213313394	14191	0.7580662393162393	1.9224836422611246e-13	3.537246665629555e-11	96.15384615384616	78.33333333333333	ki67+ T cell	no
Ndufb11	S	1.3523832145488568	0.537491594614911	14188.5	0.7579326923076923	1.9423426537318337e-13	3.551023005736613e-11	95.51282051282051	75.83333333333333	ki67+ T cell	no
Cfl1	S	2.5149403478965686	0.6007420926164804	14191	0.7580662393162393	2.004072027671496e-13	3.640688570269301e-11	100	91.66666666666666	ki67+ T cell	no
Gapdh	S	2.3910783481438815	0.6065613101246088	14190	0.7580128205128205	2.027004522308365e-13	3.659189358730629e-11	98.71794871794873	93.33333333333333	ki67+ T cell	no
S100a11	S	2.0912252989699858	0.7256068521479162	14183.5	0.7576655982905983	2.1626614219606235e-13	3.879679424658486e-11	97.43589743589743	86.66666666666667	ki67+ T cell	no
Tmsb10	S	3.1593566066626204	0.7189708523990812	14173	0.7571047008547008	2.4614866117078033e-13	4.308051842429822e-11	100	95.83333333333334	ki67+ T cell	yes
Mrpl33	S	1.4091865500851062	0.5462843856378278	14151.5	0.7559561965811966	3.0326006527961256e-13	5.212259672886658e-11	96.7948717948718	79.16666666666666	ki67+ T cell	no
Sec61b	S	1.6175171456040176	0.5749180493935087	14151.5	0.7559561965811966	3.061280537689322e-13	5.230234242458132e-11	96.15384615384616	82.5	ki67+ T cell	no
Eef1b2	S	2.177145058196667	0.5788163735048668	14152.5	0.7560096153846154	3.1005843275667934e-13	5.2350630561264516e-11	99.35897435897436	92.5	ki67+ T cell	yes
Atp5j	S	1.6816956878248142	0.5511991032235046	14136.5	0.7551549145299146	3.653102431643747e-13	6.131871292132776e-11	98.07692307692307	82.5	ki67+ T cell	no
Ptma	S	3.831021488103363	0.5385639016831036	14129	0.7547542735042735	4.0453767981182275e-13	6.750840130022528e-11	100	100	ki67+ T cell	no
Sem1	S	1.5627041614167618	0.539023296345758	14121.5	0.7543536324786325	4.341752329013999e-13	7.203544341022474e-11	96.7948717948718	85.83333333333333	ki67+ T cell	no
Rps15	S	2.652976431011101	0.5512123675507703	14110	0.7537393162393162	5.004074439387055e-13	8.254709691593486e-11	100	94.16666666666667	ki67+ T cell	no
Ndufb7	S	1.4234159986048835	0.5071383910972155	14103.5	0.7533920940170941	5.2368330557449135e-13	8.589303954231215e-11	95.51282051282051	82.5	ki67+ T cell	no
Elob	S	1.9006556181521324	0.5568146424839246	14103	0.7533653846153846	5.391076026714642e-13	8.79204859061309e-11	99.35897435897436	88.33333333333333	ki67+ T cell	no
Lsm5	S	1.1420673605440588	0.5185002639118527	14058	0.7509615384615385	7.089451806558984e-13	1.1431940179981042e-10	91.66666666666666	63.33333333333333	ki67+ T cell	no
S100a10	S	2.7885000469366368	0.746676411232158	14013.5	0.7485844017094017	1.4572450057651498e-12	2.3109007403578505e-10	100	91.66666666666666	ki67+ T cell	yes
Atp5f1	S	1.6590213366741284	0.503281352600119	14011	0.7484508547008547	1.4934824679654867e-12	2.3458105618974977e-10	99.35897435897436	88.33333333333333	ki67+ T cell	no
Cox7c	S	1.8996370510007143	0.532535359329348	14011	0.7484508547008547	1.4956044066029409e-12	2.3458105618974977e-10	100	89.16666666666667	ki67+ T cell	no
Myl6	S	2.5644112101154732	0.5709221269212075	13975	0.7465277777777778	2.2215526622804674e-12	3.4282379605073254e-10	99.35897435897436	95	ki67+ T cell	yes
Ndufa13	S	1.569489482258195	0.5232321914724274	13965	0.7459935897435898	2.4506925985505407e-12	3.702420719660721e-10	98.71794871794873	84.16666666666667	ki67+ T cell	no
Lgals1	S	3.215565462043666	0.8187479040428225	13949	0.7451388888888889	2.9462001602995992e-12	4.4274755602659366e-10	100	94.16666666666667	ki67+ T cell	no
Selenow	S	1.3225975397747058	0.5286533789266743	13937	0.7444978632478633	3.1614949982068794e-12	4.701781913654511e-10	94.87179487179486	75.83333333333333	ki67+ T cell	no
Tagln2	S	2.3897420053612843	0.6986336651420799	13938	0.7445512820512821	3.297046747594931e-12	4.860026346572594e-10	99.35897435897436	85.83333333333333	ki67+ T cell	no
Cox7b	S	1.484620458604377	0.5284097939181575	13929.5	0.7440972222222222	3.5361896556552068e-12	5.178533249299562e-10	96.7948717948718	80	ki67+ T cell	no
Cox5a	S	1.809754954993925	0.5347186580301799	13924	0.7438034188034188	3.8389072942403114e-12	5.509407803328982e-10	98.71794871794873	87.5	ki67+ T cell	no
Smdt1	S	1.3408206317538365	0.5289998337028673	13908	0.742948717948718	4.323453492818416e-12	6.173934607182437e-10	96.15384615384616	74.16666666666667	ki67+ T cell	no
Atp5g3	S	1.3267013878656915	0.5110218863911481	13898.5	0.7424412393162393	4.810623220532637e-12	6.835609816779617e-10	95.51282051282051	75.83333333333333	ki67+ T cell	no
Chchd2	S	2.0994865082446372	0.5037490664069306	13893.5	0.7421741452991453	5.350806533217614e-12	7.565724134135231e-10	99.35897435897436	92.5	ki67+ T cell	no
Rpl36a	S	1.8152388195977205	0.5926266995745677	13877	0.7412927350427351	6.276329469920592e-12	8.619592572972765e-10	93.58974358974359	87.5	ki67+ T cell	yes
Abracl	S	1.6068980312112207	0.5190236270208841	13799	0.7371260683760684	1.4329670560607447e-11	1.8361809558085517e-9	97.43589743589743	82.5	ki67+ T cell	no
Sub1	S	2.121815157766957	0.5107673925662668	13786.5	0.7364583333333333	1.6587443600313174e-11	2.1160417495990625e-9	99.35897435897436	90.83333333333333	ki67+ T cell	no
Cd3d	S	1.8630614994039343	0.5375317556533554	13760	0.7350427350427351	2.0909707903533187e-11	2.620835571856389e-9	91.02564102564102	82.5	ki67+ T cell	no
Prdx1	S	1.6802389334710388	0.5104883307912316	13749	0.7344551282051283	2.4431510465563307e-11	3.0226622624701016e-9	99.35897435897436	86.66666666666667	ki67+ T cell	no
Cd3g	S	2.0037011166405754	0.5023153840397603	13730	0.7334401709401709	2.9341897690323795e-11	3.5386575185099325e-9	91.02564102564102	90	ki67+ T cell	no
Crip1	S	3.140512075039361	0.7234219301863694	13638	0.728525641025641	7.658573621004318e-11	8.422376959528235e-9	99.35897435897436	95	ki67+ T cell	yes
Nme2	S	1.949771538116482	0.644691047624462	13618	0.7274572649572649	9.300180247010487e-11	1.014992675399019e-8	97.43589743589743	86.66666666666667	ki67+ T cell	no
Ptpn18	S	1.6700407537514719	0.5179586076718978	13616	0.7273504273504273	9.46396862649979e-11	1.028955649569786e-8	97.43589743589743	85	ki67+ T cell	yes
H2-T23	S	1.4177830821238104	0.5352910815091373	13571.5	0.7249732905982906	1.4263013157348133e-10	1.462111666626298e-8	94.23076923076923	77.5	ki67+ T cell	yes
Stmn1	S	2.6080370296683237	0.6572851074225938	13571	0.7249465811965812	1.4986273930713368e-10	1.5040245476687617e-8	98.07692307692307	91.66666666666666	ki67+ T cell	no
Rps17	S	2.3110030905134393	0.5104425432543318	13498	0.7210470085470085	3.0882843527102357e-10	2.9547675258613965e-8	98.71794871794873	93.33333333333333	ki67+ T cell	no
Tubb5	S	2.5020352308532465	0.64435739540568715	13429.5	0.7173878205128205	6.003891393756422e-10	5.375759958781608e-8	98.07692307692307	90.83333333333333	ki67+ T cell	no
H2afv	S	1.9116182282205223	0.6013890501665042	13412	0.7164529914529915	7.044454925521582e-10	6.221445837761414e-8	96.7948717948718	85	ki67+ T cell	no
Pycard	S	1.1753461385798478	0.5074657811694083	13392	0.7153846153846154	7.135800101724876e-10	6.263574015896303e-8	89.74358974358975	64.16666666666667	ki67+ T cell	no
Calm3	S	1.3506220056908331	0.5072153699494605	13393	0.7154380341880342	7.903171823520582e-10	6.894976925547455e-8	92.3076923076923	73.33333333333333	ki67+ T cell	no
Arhgdib	S	2.299468655498478	0.5464681709049137	13317	0.7113782051282052	1.7552375942805466e-9	1.4191713991164657e-7	98.71794871794873	92.5	ki67+ T cell	no
Nme1	S	1.2290599770715958	0.5063071205841655	13261.5	0.7084134615384615	2.468156140392384e-9	1.8942108475316203e-7	89.74358974358975	64.16666666666667	ki67+ T cell	no
S100a4	S	2.7054063238379373	0.8732430458545368	13266	0.7086538461538462	2.6880258278091126e-9	2.0303790877790778e-7	91.02564102564102	79.16666666666666	ki67+ T cell	no
Ube2s	S	1.8957863066311524	0.5375074797735993	13199	0.7050747863247864	5.202427115341989e-9	3.6689254420555556e-7	96.15384615384616	87.5	ki67+ T cell	no
Cd52	S	3.2177421956027072	0.5231465711963965	13127	0.7012286324786324	1.005773731895977e-8	6.682574867270886e-7	100	98.33333333333333	ki67+ T cell	yes
Rpl38	S	2.344181446247168	0.532527207017627	13110.5	0.7003472222222222	1.1653488317555724e-8	7.654235129949701e-7	99.35897435897436	94.16666666666667	ki67+ T cell	yes
Rps29	S	2.904515890306838	0.5917561904088773	12963	0.6924679487179487	4.2466302517336154e-8	2.4977669695801222e-6	100	96.66666666666667	ki67+ T cell	no
S100a6	S	2.488471667736305	0.6700393274954048	12922	0.6902777777777778	5.970680543384231e-8	3.4206874977396724e-6	94.23076923076923	87.5	ki67+ T cell	no
Rpl35	S	1.4808951768251366	0.5689988131669355	12864	0.6871794871794872	8.753089857632556e-8	4.813025635701671e-6	88.46153846153845	69.16666666666667	ki67+ T cell	no
AW112010	S	2.6302085258470767	0.5071529434404467	12277	0.6558226495726496	9.12519104630656e-6	3.000233202773622e-4	98.07692307692307	91.66666666666666	ki67+ T cell	yes
Ifi27l2a	S	2.0162582127556865	0.6258277976940909	11511	0.6149038461538462	9.104349594192196e-4	0.015481169810550864	73.71794871794873	65	ki67+ T cell	no
Fau	S	3.708034238013065	0.994144308181804	205984.5	0.9305491556663866	1.07055046531886e-115	3.0728010006047237e-111	99.14346895074947	93.45991561181435	NK	yes
Rpl9	S	3.3072082059877355	1.0748377683801684	204834.5	0.9253539515174514	5.678894661891352e-113	8.150065674013374e-109	99.3576017130621	91.9831223628692	NK	yes
Rps24	S	3.9905189032788106	0.970822536053892	204410.5	0.9234385023355831	5.739187455358954e-112	5.491063251038935e-108	99.3576017130621	95.35864978902954	NK	yes
Rps15a	S	3.485296318975111	1.0734547349079122	202285	0.9138364097977033	4.854544178005146e-107	3.4834995385320427e-103	99.14346895074947	92.61603375527426	NK	yes
Rps23	S	3.403375060172134	0.9214260383795265	202017.5	0.9126279601369727	2.0022381171854993e-106	1.1494048135515077e-102	98.92933618843684	93.88185654008439	NK	yes
Tpt1	S	4.149123292791332	0.8113570624262367	201270	0.9092510774401648	1.0204948204727372e-104	4.657952119439919e-101	99.14346895074947	97.25738396624473	NK	yes
Rpl17	S	3.2756478836713696	0.9874334868963421	201246	0.909142655788361	1.1359671405804073e-104	4.657952119439919e-101	99.14346895074947	92.19409282700421	NK	yes
Rpl19	S	3.5048126481483766	0.9242254484804135	200874.5	0.9074643789698136	7.918202651484499e-104	2.8409521338194945e-100	99.14346895074947	93.0379746835443	NK	yes
Rps16	S	3.4479546758088815	0.907098050854128	199792	0.9025741107165768	2.1481609469118463e-101	6.850962628801191e-98	99.3576017130621	94.09282700421942	NK	yes
Rpl11	S	3.0862553282084835	0.9621694077777714	199624.5	0.9018174179383623	5.0587348528785864e-101	1.4520086648217409e-97	99.14346895074947	93.45991561181435	NK	yes
Rpl30	S	3.3144730418335366	0.9352124800087704	199328.5	0.9004802175661146	2.3080891066669515e-100	6.022643784423774e-97	99.3576017130621	93.67088607594937	NK	yes
Rpl27a	S	3.515125424919994	0.9432844857625802	198922	0.8986438258386866	1.8375135038435608e-99	4.395179175068477e-96	99.14346895074947	94.09282700421942	NK	yes
Rps13	S	3.239062957995034	0.9454131483084569	198713.5	0.8977019127386405	5.272194691970305e-99	1.164060032643259e-95	99.3576017130621	92.61603375527426	NK	yes
Rplp1	S	3.6132828221318323	0.9321294794602362	197521.5	0.8923169706990486	2.1698928023574328e-96	4.448745221861814e-93	99.3576017130621	94.51476793248945	NK	yes
Rpl23	S	3.592177940791543	0.9145340902254095	197497	0.8922062902628322	2.4531810287290777e-96	4.694243671174047e-93	99.57173447537473	94.30379746835443	NK	yes
Rps10	S	3.3805300718919336	0.9226246378984189	196560	0.8879733282736563	2.5952431820965865e-94	4.4738588906500974e-91	98.92933618843684	93.45991561181435	NK	yes
Rps3a1	S	3.290667987744715	0.9266068131274792	196556	0.8879552579983556	2.6497439689597483e-94	4.4738588906500974e-91	99.3576017130621	93.24894514767934	NK	yes
Rps14	S	3.4366295227385164	0.8465105431514406	196521.5	0.8877994018738875	3.146371247681042e-94	5.017238551232719e-91	99.3576017130621	93.45991561181435	NK	yes
Rpl32	S	3.475335475667174	1.0235253621558082	196417	0.8873273159316583	5.267424018322232e-94	7.957414294626475e-91	99.14346895074947	93.24894514767934	NK	yes
Rpl34	S	3.299859611475838	0.9132021224486899	195824.5	0.8846506564027503	9.760653099407012e-93	1.4008001295613973e-89	99.57173447537473	92.61603375527426	NK	yes
Rps27a	S	3.3313582002425193	0.9016336200932105	195679	0.8839933501386894	1.9973095311427357e-92	2.7299416891614258e-89	98.92933618843684	93.67088607594937	NK	yes
Rps5	S	3.145245772735894	0.9648196361468653	195478.5	0.8830875775892446	5.2687822350141756e-92	6.874084385982359e-89	98.92933618843684	91.56118143459916	NK	yes
Rps11	S	3.415889567078642	0.9460573531013523	195414	0.8827961944000217	7.288111014502847e-92	9.095245671707618e-89	99.14346895074947	92.82700421940928	NK	yes
Rps7	S	3.3210751056838625	0.9754621044263119	195144.5	0.8815787096016408	2.7155798911622535e-91	3.247720400667923e-88	98.92933618843684	93.0379746835443	NK	yes
Rpl26	S	2.9987961765651088	0.9077439609868212	194855.5	0.8802731322111692	1.0944987353600652e-90	1.2566158880415978e-87	99.14346895074947	90.92827004219409	NK	yes
Rpl21	S	3.044142468762198	0.9018663848325277	194709.5	0.8796135671626957	2.247082525512504e-90	2.480692681914823e-87	99.3576017130621	92.40506329113924	NK	yes
Ubb	S	2.7300822503099242	0.8794358443394403	193609.5	0.8746442414550185	4.502280429392861e-88	4.7862575986986407e-85	98.7152034261242	93.45991561181435	NK	yes
Rpl27	S	2.9892285368770364	0.878420248162874	193587.5	0.874544854940865	4.931190730702967e-88	5.0549988408345456e-85	98.50107066381156	91.35021097046413	NK	yes
Rpl13	S	3.771771830616589	0.8726490961469624	193024	0.8719992049078867	7.414033862546004e-87	7.338103929539929e-84	99.57173447537473	95.9915611814346	NK	yes
Rps3	S	3.2308347840898146	0.8808320969731032	192720.5	0.8706281227694503	3.0998448921867966e-86	2.965828264681254e-83	98.92933618843684	93.45991561181435	NK	yes
Rpl35a	S	3.106215872018067	0.8940543370557288	191818	0.8665510169047426	2.1665310330633962e-84	2.0059980723231825e-81	99.3576017130621	92.61603375527426	NK	yes
Tmsb10	S	3.2099815560186	0.9727550129808686	191132	0.8634519646906821	5.328782905731322e-83	4.779751741975192e-80	99.3576017130621	93.67088607594937	NK	yes
Rpl18	S	3.095415911542624	0.8599194688071736	190688	0.8614461641323106	4.162624217494991e-82	3.620600088326022e-79	99.14346895074947	93.88185654008439	NK	yes
Rps4x	S	3.04761768457121	0.8716869137959562	190184	0.8591693094444294	4.1992088581643325e-81	3.544996819290907e-78	99.14346895074947	91.9831223628692	NK	yes
Rpsa	S	3.312894855539964	0.8815065787746028	190023.5	0.858444239647991	8.867848995109868e-81	7.27239627733253e-78	99.14346895074947	95.14767932489451	NK	yes
Rpl7	S	2.7936585705757047	0.854768101763091	189176	0.854615600068667	4.108537733872235e-79	3.18722590744148e-76	98.07280513918629	91.13924050632912	NK	yes
Rps18	S	3.267047203102381	0.8807743877738541	189141	0.8544574851597864	4.890254954383178e-79	3.6938154725173777e-76	98.7152034261242	93.0379746835443	NK	yes
Rpl3	S	2.7941561080582438	0.9131537892173944	189088	0.8542180540120529	6.051807222871044e-79	4.453974941488912e-76	98.28693790149893	89.66244725738397	NK	yes
Rpl37a	S	3.254880906856399	0.8716713558423472	189083	0.8541954661679271	6.380800262319515e-79	4.578702748233926e-76	99.14346895074947	93.45991561181435	NK	yes
Rpl18a	S	3.3697551405639072	0.8283124144125464	188707.5	0.852499119074079	3.475623585745466e-78	2.4331908239427346e-75	99.14346895074947	93.45991561181435	NK	yes
Rpl24	S	2.797316853260271	0.8760676430587111	188345	0.8508615003749582	1.744153985191581e-77	1.1642430659756733e-74	98.7152034261242	90.92827004219409	NK	yes
Rpl22	S	2.568832942314481	0.8580224175347984	187860.5	0.8486727382791677	1.5131861778080093e-76	9.65177396924962e-74	98.7152034261242	90.29535864978902	NK	yes
Rpl8	S	3.026109977411393	0.806500832872802	187689.5	0.8479002340100651	3.286951570901649e-76	2.0509863247736967e-73	98.7152034261242	92.61603375527426	NK	yes
Rpl13a	S	3.236123471630634	0.7205440047860439	187147.5	0.8454517117068279	3.6425891547032175e-75	2.2245369469669458e-72	98.92933618843684	93.45991561181435	NK	yes
Rps9	S	3.208007539594586	0.7720137552451019	186462.5	0.8423571770615925	7.395771096389704e-74	4.422517037076534e-71	98.92933618843684	93.67088607594937	NK	yes
Rps20	S	3.173814229727479	0.894727149401584	186205	0.8411939030891136	2.2630088415025065e-73	1.3256151587274785e-70	98.7152034261242	92.40506329113924	NK	yes
Rplp0	S	3.0083637686044615	0.9797418969401348	186034.5	0.8404236576044236	4.7077779163434354e-73	2.7025469906561123e-70	98.50107066381156	90.92827004219409	NK	yes
Rps8	S	3.272511393940203	0.849572409368001	185767	0.839215207943693	1.527474904015078e-72	8.596688660773486e-70	99.14346895074947	93.24894514767934	NK	yes
Rplp2	S	2.9811926220712333	0.7736309584167875	185109	0.8362426476567371	2.5885339326636996e-71	1.4288209513316572e-68	98.92933618843684	91.35021097046413	NK	yes
Rpl36	S	2.749780784348883	0.8359968754522424	184798	0.834837683752112	9.694881217915395e-71	5.250418407506143e-68	98.50107066381156	89.87341772151899	NK	yes
Eif1	S	2.699998899263136	0.7015857058307882	184088	0.8316302098862476	2.0517233286774435e-69	1.0905669389449752e-66	99.14346895074947	95.56962025316456	NK	yes
Rpl28	S	2.7457915127588453	0.8624555122497473	184043	0.8314269192891154	2.4255043188230293e-69	1.2658045538759528e-66	97.64453961456103	91.35021097046413	NK	yes
Rps27	S	3.015759030366664	0.863451214731612	183972.5	0.8311084306869415	3.319062977596248e-69	1.7011975829633056e-66	98.92933618843684	92.82700421940928	NK	yes
Rps19	S	2.790459648598342	0.8192838901765434	183035.5	0.8268754686977656	1.692864683326852e-67	8.524613158865025e-65	98.7152034261242	91.35021097046413	NK	yes
Rps2	S	2.866480201965848	0.9239258257628471	182949.5	0.8264869577788018	2.415013243950058e-67	1.1951400886396295e-64	98.92933618843684	90.50632911392405	NK	yes
Rpl29	S	2.383232072268782	0.8647631085724479	182904.5	0.8262836671816696	2.7352686647689373e-67	1.3306850251671662e-64	97.4304068522484	86.07594936708861	NK	yes
Rpl15	S	2.70692365285911	0.8551781128909246	182781	0.8257257474317621	4.766324557094147e-67	2.280130229371222e-64	98.07280513918629	88.60759493670885	NK	yes
Naca	S	2.1396166844659583	0.7911163673454271	182733.5	0.825511162912567	5.3966317195663945e-67	2.5393363974871187e-64	96.35974304068522	85.23206751054853	NK	yes
Eef1a1	S	3.5745262572177716	0.6740966662195129	182656	0.825161051328617	8.375703606926112e-67	3.8775454940258095e-64	99.3576017130621	96.62447257383965	NK	yes
Cox8a	S	2.012353257208096	0.7399458954763307	182430	0.8241400807741306	1.9270122097612168e-66	8.779528802662889e-64	96.1456102783726	86.07594936708861	NK	yes
Rpl41	S	3.0829489975415094	0.8493622275116159	182231	0.8232410845779236	4.81135881281489e-66	2.157819250066028e-63	98.7152034261242	92.19409282700421	NK	yes
Rpl10a	S	2.610800754647875	0.8641797258452282	181940	0.8219264720498016	1.5468544724677735e-65	6.830671372806539e-63	97.64453961456103	88.81856540084388	NK	yes
Rpl10	S	2.6819528711503478	0.9353017656881144	181726	0.8209597123212172	3.7025073765449448e-65	1.6101980186207508e-62	98.07280513918629	87.76371308016878	NK	yes
H2-D1	S	3.1553939908474655	0.5616889725840029	181713.5	0.8209032427109026	4.107139226506381e-65	1.7595107047524278e-62	99.57173447537473	98.31223628691983	NK	yes
Fcer1g	S	2.854282258064741	0.8004820426330057	181632	0.8205350608516521	5.63449287981798e-65	2.3783360166090513e-62	98.7152034261242	91.35021097046413	NK	no
Tspo	S	1.7860318346002189	0.7696224866347707	180682	0.8162433704677491	1.9499866061441088e-63	7.995780793736337e-61	94.21841541755889	79.11392405063292	NK	no
Rpl37	S	3.002144443124421	0.7646724613489404	180663	0.8161575366600711	2.9434088514529745e-63	1.1899248487782356e-60	99.14346895074947	94.09282700421942	NK	yes
Rpl6	S	2.787368358162051	0.7337639278507098	180421	0.815064285004382	7.760411009392052e-63	3.0100956378727034e-60	98.7152034261242	92.40506329113924	NK	yes
Btf3	S	1.8777930091268107	0.7237588101806813	179598.5	0.811348584645687	1.7769233879097407e-61	6.800404267089771e-59	95.50321199143468	82.91139240506328	NK	yes
Rps21	S	3.046339839495912	0.7617904812926253	179594.5	0.8113305143703864	2.142787881175781e-61	8.082077208916257e-59	99.57173447537473	94.51476793248945	NK	yes
Rpl39	S	3.115770499027253	0.8286199586408984	179590	0.8113101853106732	2.1681355436245404e-61	8.082077208916257e-59	98.92933618843684	92.82700421940928	NK	yes
Pfdn5	S	1.8059151728699228	0.7450234029552041	178449.5	0.806157898065577	1.5592668893772899e-59	5.737902246896968e-57	95.07494646680942	80.80168776371308	NK	yes
Oaz1	S	2.1545783982207896	0.6535572420201738	178306.5	0.805511885723579	3.2937097951063366e-59	1.1967006613789517e-56	96.1456102783726	89.66244725738397	NK	yes
Clic1	S	1.9184647158947392	0.6818204942219459	177383	0.8013399109135427	1.0891234598781285e-57	3.90763883361024e-55	95.71734475374733	84.17721518987342	NK	yes
Psmb8	S	1.6967164882219348	0.7432622521186657	176976	0.7995012604017022	3.2090190745710993e-57	1.1371416604619045e-54	91.00642398286938	75.31645569620254	NK	yes
H3f3a	S	2.2549305170710783	0.6560264758687935	176683	0.79817761273593	1.7744641676480307e-56	6.211273780975784e-54	97.85867237687366	90.50632911392405	NK	yes
Ppia	S	2.6378562942861814	0.7221745792729957	176666.5	0.7981030728503149	1.9162320827069787e-56	6.626699936137157e-54	97.85867237687366	93.24894514767934	NK	yes
Rack1	S	2.5662091731331516	0.7526652663072169	176488.5	0.7972989455994363	3.6944092762572334e-56	1.2623884459096593e-53	98.07280513918629	89.24050632911393	NK	yes
Rbm3	S	1.4950576227573142	0.7885517311951694	175747.5	0.7939514270999919	9.306909248873045e-56	3.1427790137694474e-53	85.4389721627409	64.9789029535865	NK	yes
Rps6	S	2.4397091014152106	0.7002604422524956	176013.5	0.7951531004074847	2.2199642192104446e-55	7.324095745287056e-53	97.00214132762312	89.45147679324894	NK	yes
Tmsb4x	S	4.779425951171932	0.7555450496713005	175753	0.7939762737285303	6.157845634196446e-55	2.008507309526598e-52	100	98.73417721518987	NK	yes
Ptpn18	S	1.7704821174603163	0.7606136147087836	175388	0.7923273611073465	1.50878756086822e-54	4.8659246471461255e-52	91.86295503211991	76.79324894514767	NK	yes
Rpl14	S	2.4778679949201208	0.6760545680948928	175461.5	0.7926594024159959	1.7966028042898163e-54	5.729765587947844e-52	98.07280513918629	90.50632911392405	NK	yes
Sh3bgrl3	S	2.4851259929905494	0.749843425518125	175234	0.7916316555082716	4.209941737093925e-54	1.3278896448330431e-51	98.07280513918629	90.71729957805907	NK	yes
Uqcrh	S	1.8230534627454913	0.6636201148152505	173664	0.7845390724527688	1.1835196368960057e-51	3.6527488320243064e-49	93.57601713062098	83.75527426160338	NK	yes
Rps12	S	3.2332037371390423	0.6820241860306151	173395.5	0.7833261052232131	3.6837816693218047e-51	1.1248466516440824e-48	98.50107066381156	93.0379746835443	NK	yes
Atp5h	S	1.7536148313425974	0.6577968824630009	173016.5	0.781613946638477	1.1906437626176923e-50	3.5599008248349605e-48	94.86081370449678	80.80168776371308	NK	yes
Pfn1	S	2.7094452341688977	0.7244913614890316	172766	0.7804822956477742	3.5394667688776185e-50	1.0473537594545804e-47	98.50107066381156	90.92827004219409	NK	yes
Myl6	S	2.4818064764860805	0.6882356093614668	172093	0.7774419718284408	3.866039639058907e-49	1.1208781389889679e-46	98.28693790149893	89.0295358649789	NK	yes
Rps26	S	2.520748852112596	0.7087346569851822	171814	0.7761815701262209	1.0374939493387349e-48	2.948434537412842e-46	97.64453961456103	89.45147679324894	NK	yes
Rps25	S	2.4690627987306475	0.614256119652246	171558	0.7750250725069796	2.5769245881617912e-48	7.25151631902038e-46	97.85867237687366	90.29535864978902	NK	yes
Eef1b2	S	2.1060679958328588	0.6655318364689389	170671	0.7710179889590618	5.253547145431049e-47	1.4499284972625711e-44	94.86081370449678	85.0210970464135	NK	yes
Cox4i1	S	1.909654377001057	0.6127250415169767	170536	0.770408117167665	8.419121309694591e-47	2.301467037639656e-44	95.07494646680942	85.0210970464135	NK	yes
Serf2	S	2.1528386344122117	0.618562324635402	170233.5	0.7690415525980538	2.533806012729495e-46	6.861116413525914e-44	96.78800856531049	87.9746835443038	NK	yes
Cd52	S	2.9277846533202374	0.7464698186471757	170211.5	0.7689421660839003	2.818071204085908e-46	7.559541847745591e-44	97.00214132762312	92.40506329113924	NK	yes
Rpl12	S	2.9269527084256532	0.6918898025129203	170015.5	0.7680567225941687	5.532859480575901e-46	1.4704598673237973e-43	98.7152034261242	90.92827004219409	NK	yes
Rpl36al	S	1.765821588498182	0.6565219828186701	169804	0.7671012567876472	8.412534343209467e-46	2.195136120483103e-43	91.00642398286938	79.74683544303798	NK	yes
Itm2b	S	2.172790319378465	0.5747909314945441	168473.5	0.7610906314657704	1.0323756313833766e-43	2.6457390846068805e-41	98.28693790149893	92.82700421940928	NK	no
Rpl36a	S	1.8888024930021157	0.6756018191175743	167804	0.758066119137325	7.638595641037759e-43	1.923250970918481e-40	92.71948608137045	80.37974683544303	NK	yes
Atp5e	S	1.7063272288251032	0.6379607323568719	167311.5	0.7558412164909333	3.26539669108201e-42	8.079886312424736e-40	89.93576017130621	77.63713080168776	NK	yes
Cyba	S	1.836048451039993	0.6731388596952474	166977	0.7543300897189169	1.1471575405623878e-41	2.7904121090476454e-39	92.29122055674517	80.37974683544303	NK	no
Ndufa13	S	1.3354565575263317	0.5634887583567898	166582.5	0.7525479088173909	2.1487220815916184e-41	5.182753773775145e-39	86.7237687366167	70.67510548523207	NK	no
Rpl38	S	2.8307601266653704	0.7210884569462355	166841	0.753715700358695	2.2387896679631043e-41	5.354998319962082e-39	98.92933618843684	91.35021097046413	NK	yes
Atp5l	S	1.58095310389526	0.6029856778020253	166518.5	0.7522587844125805	4.458203308772012e-41	1.0575521452205213e-38	92.29122055674517	75.9493670886076	NK	no
Rps15	S	2.591510993097408	0.5644208465487655	165932.5	0.7496114890810361	4.179558635187956e-40	9.446131614629913e-38	98.7152034261242	90.92827004219409	NK	no
Chchd2	S	1.8228867171877519	0.5692366168605925	165852	0.7492478247906107	4.84216216659018e-40	1.0858170364659214e-37	94.64668094218416	83.12236286919831	NK	no
Rpl7a	S	2.161858308775928	0.6152601981813899	165449	0.7474272445540708	1.894419243891726e-39	4.182731965955709e-37	97.00214132762312	87.55274261603375	NK	no
S100a10	S	2.232486791143754	0.7045408175662193	165436	0.7473685161593436	1.928362359802856e-39	4.225174413238272e-37	95.07494646680942	86.91983122362869	NK	yes
Rpl22l1	S	1.59969803954853	0.6600481668575872	165052.5	0.7456360285148944	3.354602895034623e-39	7.2944823406196046e-37	87.15203426124198	72.36286919831224	NK	yes
Fth1	S	2.5627177632358964	0.5538262491082939	165127	0.7459725873923689	5.449966627810311e-39	1.1761683617897697e-36	98.92933618843684	95.78059071729957	NK	no
Rpl5	S	2.4761743696302023	0.517558143736514	164987.5	0.745342386541259	8.324961825962707e-39	1.78321924843737e-36	97.00214132762312	91.35021097046413	NK	no
Cox6c	S	1.4843608473876457	0.5991466070722292	164676	0.7439351638522212	1.115999268138721e-38	2.3727797772878304e-36	87.36616702355461	72.36286919831224	NK	no
Uba52	S	1.0466075998149198	0.5958032628519465	162965.5	0.7362078623767833	2.9502611985421285e-38	6.226569645717259e-36	73.01927194860814	49.15611814345991	NK	yes
Eif3f	S	1.4389623238222258	0.5883798458595978	163872	0.7403030385167918	1.2462306444949146e-37	2.610989648827557e-35	86.50963597430406	71.30801687763713	NK	no
Atp5j2	S	1.2750679688841922	0.5322419391746762	163468	0.7384779407114267	3.169429483142118e-37	6.592183656132479e-35	84.1541755888651	68.56540084388185	NK	no
Rac2	S	1.767614403173268	0.5685014038027039	163632.5	0.7392210807831657	4.741873701567502e-37	9.652907862134184e-35	92.50535331905782	81.43459915611815	NK	no
AW112010	S	3.3010697568450436	0.8303646902790502	163291	0.7376783310293732	1.5998225040274257e-36	3.1451852967876163e-34	97.64453961456103	92.61603375527426	NK	yes
Ndufa4	S	1.3349992685220657	0.55617331974347894	162820	0.7355505561127224	2.3642323098879685e-36	4.585172972345565e-34	85.22483940042827	67.72151898734177	NK	no
Tma7	S	1.3620026803262086	0.5324967421093363	162346.5	0.7334114872740086	1.4875314130298997e-35	2.8089877729077113e-33	87.36616702355461	72.57383966244726	NK	no
H3f3b	S	2.9936074275021456	0.5427048550179472	162524	0.7342133557404747	1.6425459025907062e-35	3.0814375844484342e-33	99.78586723768737	97.25738396624473	NK	yes
Hcst	S	1.4905406590496537	0.6406413638958384	162129.5	0.7324311748389487	2.2030988442665637e-35	4.0797126533537534e-33	85.86723768736617	69.19831223628692	NK	no
Arpc3	S	1.760120693695103	0.5133782734126779	162012	0.7319003605019923	6.902469645493484e-35	1.2700101681705096e-32	93.36188436830835	85.23206751054853	NK	no
H2afj	S	1.0809840800419872	0.5467857919724951	160697.5	0.7259620162813181	1.4593864323463142e-34	2.618048047977266e-32	74.51820128479658	55.907172995780584	NK	no
Snrpg	S	1.4422719863069458	0.5540572220302694	161563.5	0.7298742308839076	1.520690325768759e-34	2.711079156555322e-32	87.15203426124198	72.36286919831224	NK	no
Sumo2	S	1.463683722867152	0.5186506531560797	161013.5	0.7273895680300689	9.852917379277447e-34	1.7244407776670766e-31	89.29336188436831	76.37130801687763	NK	no
Hnrnpa0	S	1.3919033021789486	0.5172928707079653	160841	0.7266102874077287	1.5512595099273862e-33	2.682277211653359e-31	88.6509635974304	75.52742616033755	NK	no
Eef1d	S	1.2543893147876861	0.5188572403690643	160431.5	0.7247603429738252	2.495630176956058e-33	4.289345686776631e-31	83.08351177730194	67.08860759493672	NK	no
H2-T23	S	1.3171810163391937	0.5417848695500387	160289.5	0.7241188482006523	4.1174336363065026e-33	6.951923391935621e-31	80.72805139186295	70.67510548523207	NK	yes
Cox7a2	S	1.346452694038681	0.5232260044584224	160263	0.7239991326267856	5.529840473064287e-33	9.282047432652879e-31	83.94004282655246	71.09704641350211	NK	no
Gpx4	S	1.2141682411621706	0.5187290964391954	159963.5	0.7226461207636499	8.132632951891149e-33	1.3415572621731704e-30	82.01284796573876	65.61181434599156	NK	no
Ptma	S	2.7842781803264507	0.5213934927113968	160359.5	0.7244350780184136	9.532324686402878e-33	1.5634646598504103e-30	98.92933618843684	95.14767932489451	NK	no
H2afz	S	1.8641095949767503	0.668731445928787	159456.5	0.7203557133692932	1.0191257834445752e-31	1.6251092979005357e-29	91.86295503211991	79.32489451476793	NK	no
Npm1	S	1.7861187772124762	0.5891153636638311	159159	0.7190117366438078	2.3632711239973986e-31	3.6274316081335474e-29	91.86295503211991	79.32489451476793	NK	no
Hint1	S	1.3002910667040388	0.5186271179432055	158869.5	0.7177039004689236	2.41102082123673e-31	3.6810388634020135e-29	83.08351177730194	68.14345991561181	NK	no
Shisa5	S	2.084824618183281	0.5343678484717569	159045.5	0.718498992582152	3.8190870046470688e-31	5.769434436546569e-29	95.28907922912205	87.34177215189874	NK	no
Fxyd5	S	1.9896963560879164	0.5036541811239317	157974.5	0.7136606763704045	7.504053086076418e-30	1.1102517305652137e-27	95.71734475374733	87.76371308016878	NK	no
Rpl35	S	1.5183483916509493	0.6367337129274574	157273	0.7104916018395541	1.842342121545596e-29	2.644037295736162e-27	82.65524625267666	66.66666666666666	NK	no
Coro1a	S	1.784695059193921	0.5146552934850548	157254.5	0.7104080268162886	4.955760017034872e-29	6.905105814026792e-27	91.86295503211991	84.17721518987342	NK	yes
Rps29	S	3.0497177799941286	0.6316802034798434	156279.5	0.7060033972117565	7.472857938583253e-28	9.366525825814633e-26	99.14346895074947	93.88185654008439	NK	no
Tyrobp	S	2.2873088543701035	0.7086245246158831	155868.5	0.7041466764246154	1.3208461032065454e-27	1.6132870510781904e-25	83.08351177730194	75.9493670886076	NK	no
Rps28	S	2.4569563071127365	0.5678257457921652	154830.5	0.6994574399840982	3.210272010025234e-26	3.571489825726911e-24	96.57387580299786	90.29535864978902	NK	yes
Nkg7	S	2.538531779363891	0.6185178226620034	153849	0.6950234461822026	3.480004851453314e-25	3.5801641308696947e-23	89.29336188436831	84.59915611814345	NK	no
Crip1	S	1.5957686494260481	0.5960441763522405	151908	0.686254845092565	2.4594139488492915e-23	2.2553533090677705e-21	83.72591006423983	70.042194092827	NK	yes
Ccl5	S	3.3677572005356997	0.8810919211959227	149127.5	0.6736937449742046	2.2987322382993143e-20	1.6874811108927167e-18	84.36830835117773	81.0126582278481	NK	no
Junb	S	2.7436825084327396	0.5376049212733975	146907.5	0.6636647421823472	3.563828829274112e-18	2.2045814415227333e-16	96.35974304068522	91.13924050632912	NK	no
Lgals1	S	1.728310597130108	0.5409385860894367	141579.5	0.6395951354818891	7.583360985025948e-14	3.052807999343616e-12	78.37259100642399	70.042194092827	NK	no
Fau	S	3.823723012139659	0.8678054701867506	196567.5	0.9295290112072634	1.7122213719204036e-111	4.914589003823134e-107	99.24812030075188	96.79245283018868	NKT	yes
Tpt1	S	4.360339107874682	0.7559227316985067	193893.5	0.9168841916111032	3.8799318746574326e-105	5.5682842299146145e-101	99.74937343358395	97.73584905660377	NKT	yes
Rpl27a	S	3.574917544278378	0.8485305286308114	192834.5	0.9118763890859224	1.1264006167591401e-102	1.0777025634279199e-98	99.24812030075188	96.0377358490566	NKT	yes
Rps13	S	3.4699273933355883	0.8550614422789593	192725.5	0.9113609495436705	2.0087429684038323e-102	1.44142373555238e-98	99.24812030075188	95.47169811320755	NKT	yes
Rps15a	S	3.570581589429549	0.9787853659784025	192674	0.9111174161819643	2.6446702091509844e-102	1.518199380265214e-98	99.74937343358395	95.47169811320755	NKT	yes
Rpl9	S	3.3054247922511375	0.9322962958053713	192532.5	0.910448290537665	5.607997767473009e-102	2.6827726653296294e-98	99.24812030075188	95.84905660377359	NKT	yes
Rpl19	S	3.647049301605348	0.8008740609719527	192502.5	0.9103064264434672	6.582291568233832e-102	2.6990216411859386e-98	99.49874686716792	96.0377358490566	NKT	yes
Rpl17	S	3.4619419678488916	0.8657392251367231	190179	0.8993190523478508	1.2612577668364244e-96	4.525235210188236e-93	99.24812030075188	96.0377358490566	NKT	yes
Rps16	S	3.676617307574537	0.8474947852810994	189394.5	0.8956093062845794	7.121197791280574e-95	2.2711082244791814e-91	99.74937343358395	96.0377358490566	NKT	yes
Rpl32	S	3.570315646345669	0.8995325090276669	188433	0.8910625620655412	9.447631413562112e-93	2.7117536446347332e-89	99.74937343358395	94.71698113207547	NKT	yes
Rps7	S	3.4759864330618386	0.8889085889742092	188390.5	0.8908615879320944	1.1720186739127692e-92	3.0582229088471104e-89	98.99749373433583	95.47169811320755	NKT	yes
Rps11	S	3.4254469726800045	0.8524241676146449	187937.5	0.8887194401097083	1.1471323212019956e-91	2.743844917955073e-88	99.24812030075188	94.52830188679245	NKT	yes
Rps10	S	3.493455788113238	0.8599076638478311	187861.5	0.888360051071074	1.6843319035557374e-91	3.718875279058487e-88	99.49874686716792	94.90566037735849	NKT	yes
Rps5	S	3.3226181300327498	0.8605467855925841	187534.5	0.8868137324443184	8.671841250386744e-91	1.7779132814989337e-87	99.24812030075188	94.90566037735849	NKT	yes
Rps24	S	4.1641455033784425	0.8288801147205436	187395	0.8861540644062987	1.7519165633365483e-90	3.352350741163263e-87	99.24812030075188	97.54716981132076	NKT	yes
Rps3	S	3.3500842722162156	0.7988064186060986	187170.5	0.8850924481013855	5.352659430433429e-90	9.60233647698317e-87	99.24812030075188	95.84905660377359	NKT	yes
Rpl11	S	3.105571689022023	0.8540475812077872	187040	0.8844753392916253	1.0243376597294582e-89	1.7295037557185083e-86	99.24812030075188	95.66037735849056	NKT	yes
Rps23	S	3.4629005147849212	0.8267042307410817	186187.5	0.880444034614839	6.958729287230922e-88	1.1096467040632731e-84	99.49874686716792	95.84905660377359	NKT	yes
Rpl30	S	3.371816322853422	0.8237953318643716	185863.5	0.8789119023975032	3.4169427780066896e-87	5.161921503006632e-84	99.49874686716792	95.84905660377359	NKT	yes
Rpl34	S	3.2735922091064045	0.7666204733645849	185577.5	0.8775594646994845	1.3841720458534197e-86	1.891899534863367e-83	99.24812030075188	95.84905660377359	NKT	yes
Rps27a	S	3.3564879340451386	0.801564814333787	184857	0.8741523620371684	4.5834487631260066e-85	5.979942265818444e-82	99.24812030075188	94.71698113207547	NKT	yes
Ubb	S	2.696566122321835	0.8619055588931301	184725	0.8735281600226983	8.659031465789367e-85	1.0806094789676183e-81	99.49874686716792	93.9622641509434	NKT	yes
Rpl21	S	3.158827261480332	0.8340719562074059	183919	0.8697167446919185	4.1824447565075485e-83	5.002029660251507e-80	99.49874686716792	94.52830188679245	NKT	yes
Rps4x	S	3.1762141855049375	0.8307152867371839	183658.5	0.8684848914739679	1.4520349340561193e-82	1.6671103484885114e-79	99.49874686716792	94.71698113207547	NKT	yes
Rplp0	S	3.195257412601363	0.8908687578538035	183323	0.866898378020523	7.131585560930744e-82	7.872996167515199e-79	98.99749373433583	93.9622641509434	NKT	yes
Rpl26	S	3.0367811749783766	0.7864006276336828	183282	0.8667044970917861	8.69118400294671e-82	9.239372386539979e-79	99.74937343358395	94.15094339622641	NKT	yes
Rpl23	S	3.668911407631097	0.7492834262324903	182750.5	0.8641911382229158	1.07964232325288e-80	1.1067490572974078e-77	99.49874686716792	97.16981132075472	NKT	yes
Rplp1	S	3.613502677924294	0.7893822956965741	182525.5	0.8631271575164325	3.1002883748594103e-80	3.0685371456410222e-77	99.24812030075188	95.28301886792453	NKT	yes
Rpl27	S	3.022304925580939	0.7153990942958917	181864.5	0.8600014186409419	6.793070551235376e-79	6.499383467736967e-76	98.99749373433583	93.9622641509434	NKT	yes
Rpl18a	S	3.526566546003142	0.6871068610065252	181787	0.8596349363975978	9.833123524574723e-79	9.104520791157041e-76	99.49874686716792	96.98113207547169	NKT	yes
Rpl18	S	3.1868219432596328	0.7433853520982305	181456.5	0.8580720669598525	4.546299978656887e-78	4.077889008980895e-75	98.99749373433583	95.47169811320755	NKT	yes
Rpl7	S	2.747140243214139	0.7591523240765519	181283	0.8572516196150755	1.0085176702830366e-77	8.771964451555757e-75	98.99749373433583	93.77358490566039	NKT	yes
Rpl29	S	2.4570157139717455	0.8267326609614811	181008.5	0.855953563153166	3.5042995284932016e-77	2.9583502754805993e-74	98.24561403508771	91.32075471698113	NKT	yes
Rps14	S	3.473547412967209	0.6983322577500357	180896.5	0.8554239372014943	6.02470483404183e-77	4.94077436718579e-74	99.49874686716792	94.71698113207547	NKT	yes
Eef1a1	S	3.6430869766622065	0.6473949300805941	180103	0.8516716319099635	2.285198565415988e-75	1.8220015117537528e-72	99.74937343358395	97.73584905660377	NKT	yes
Rpl37a	S	3.4160782755538883	0.8177269819182058	179856	0.8505036175344021	7.004946129422872e-75	5.434134290616884e-72	99.74937343358395	95.84905660377359	NKT	yes
Rpl24	S	2.822027878762666	0.7614805761969836	179283.5	0.8477963777367948	9.235214848724775e-74	6.975746626393348e-71	99.24812030075188	93.58490566037736	NKT	yes
H2-D1	S	3.1104270409115284	0.6097745423720329	179192	0.8473636922494917	1.4078170893979852e-73	1.0361172799228301e-70	99.74937343358395	97.73584905660377	NKT	yes
Rpl15	S	2.7715571140537394	0.7807624491006806	179149.5	0.8471627181160448	1.682609512491093e-73	1.2073985209257962e-70	98.49624060150376	93.58490566037736	NKT	yes
Rpl13a	S	3.4466245937976847	0.6577362915114517	178991.5	0.8464155672199366	3.449221426394124e-73	2.414707380531477e-70	99.24812030075188	95.28301886792453	NKT	yes
Rps3a1	S	3.1673894261859594	0.7967627853709018	178553	0.8443419870430794	2.44917236070279e-72	1.6737760540298138e-69	99.49874686716792	95.09433962264151	NKT	yes
Rpl3	S	2.8315950949189874	0.791924815468307	177994	0.8416985860878612	2.9134179980729885e-71	1.944740390667186e-68	98.99749373433583	93.77358490566039	NKT	yes
Btf3	S	1.9009213841417993	0.7571833781039061	177866	0.8410932992859508	4.4155556699106234e-71	2.8804475998510145e-68	97.24310776942356	84.52830188679246	NKT	yes
Rpl35a	S	3.1449990562324914	0.7133316007100947	177822	0.840885231947794	6.267208003068943e-71	3.997503806935286e-68	98.99749373433583	95.66037735849056	NKT	yes
Rpl13	S	3.818765099232911	0.7261311322786828	177497.5	0.8393507353288883	2.622368090171279e-70	1.636300680264918e-67	99.49874686716792	96.98113207547169	NKT	yes
Rps27	S	3.2463145504840387	0.8345295105948636	176800.5	0.8360547595403603	5.491235185424015e-69	3.2836442401505315e-66	99.24812030075188	94.52830188679245	NKT	yes
Rpl22	S	2.5805535035204286	0.7299478431234332	176525	0.8347519742753109	1.8085580497460025e-68	1.0594090143236635e-65	98.74686716791979	93.77358490566039	NKT	yes
Rpl8	S	3.146527409921658	0.7223046580102173	176505.5	0.8346597626140824	1.9785461797343383e-68	1.135804219938294e-65	99.24812030075188	94.90566037735849	NKT	yes
Rps20	S	3.3717752565037786	0.8333400170047627	176437.5	0.8343382040005675	2.654592011244598e-68	1.4940147940932097e-65	98.99749373433583	94.90566037735849	NKT	yes
Rpsa	S	3.4438485759103963	0.7873166412482706	176423.5	0.8342720007566085	2.830720835917559e-68	1.5625034644873406e-65	99.49874686716792	96.22641509433963	NKT	yes
Rps18	S	3.3919318162205663	0.7774512314527589	176238	0.8333948077741523	6.299545789546199e-68	3.4116200527800855e-65	98.99749373433583	95.66037735849056	NKT	yes
Rplp2	S	3.1953706981870678	0.6812093954616865	175489	0.8298529342223483	1.5704278544769152e-66	8.195634674009254e-64	99.49874686716792	95.47169811320755	NKT	yes
Rps8	S	3.3408404224925587	0.7881913524298811	175229.5	0.8286258098075377	4.750179560954866e-66	2.3920070866331144e-63	99.74937343358395	95.66037735849056	NKT	yes
Tmsb10	S	3.166773337206692	0.8698989941774466	174265	0.8240648791790798	2.7714092717037772e-64	1.348267124164636e-61	99.49874686716792	92.83018867924528	NKT	yes
Rpl28	S	2.7086168975073415	0.7454677435352093	173439.5	0.8201612521870715	8.69209713435931e-63	4.158154400791921e-60	98.74686716791979	93.9622641509434	NKT	yes
Rpl10a	S	2.6619237766665362	0.7370967281769416	172869	0.817463469995744	9.118127632547915e-62	4.221251894145529e-59	98.49624060150376	93.01886792452831	NKT	yes
Rps19	S	3.1602871071731973	0.7646886272439763	172700	0.8166643022650967	1.838795906102558e-61	8.377612522676463e-59	99.49874686716792	94.15094339622641	NKT	yes
Rps9	S	3.286321509413453	0.6241142207242114	172353.5	0.8150257719771126	7.608006106087595e-61	3.412071863484879e-58	98.99749373433583	95.66037735849056	NKT	yes
Rpl36	S	2.8424727748157697	0.7519543243666571	172251.5	0.8145434340568403	1.1470742863479071e-60	5.065303575545227e-58	99.49874686716792	93.39622641509435	NKT	yes
Rpl37	S	3.0655384863148436	0.7106568951400476	172124	0.8139405116564997	1.9366387676422135e-60	8.422324628429463e-58	99.49874686716792	95.09433962264151	NKT	yes
Rps2	S	2.945568517714021	0.8158806297997141	171082	0.8090130987846976	1.2852082069652387e-58	5.424901641841654e-56	98.74686716791979	93.01886792452831	NKT	yes
Rpl39	S	3.2073246706755967	0.7650111898242193	170619	0.8068236629309122	8.183396723377393e-58	3.3555433735871614e-55	98.99749373433583	93.9622641509434	NKT	yes
Cd3d	S	2.10709567672218	0.7036523359988511	170564	0.8065635787582163	9.61203519967418e-58	3.885834455440113e-55	97.4937343358396	87.9245283018868	NKT	no
Rack1	S	2.668240999909212	0.6705942515268	169955.5	0.8036861020475717	1.130694106367878e-56	4.507543463205167e-54	98.99749373433583	94.71698113207547	NKT	yes
Eif1	S	2.5568213377409954	0.6084599742301622	169766	0.8027899938525559	2.390411428247697e-56	9.271889084458601e-54	99.74937343358395	96.79245283018868	NKT	yes
Tmsb4x	S	4.6639502646287365	0.6345740873166159	169600.5	0.8020073769328983	4.575498823453637e-56	1.7510739030611966e-53	100	99.62264150943396	NKT	yes
Rpl14	S	2.639129947454469	0.6480997412504861	169152	0.7998865087246418	2.5927542125849596e-55	9.792082126819223e-53	97.99498746867168	93.01886792452831	NKT	yes
Fth1	S	2.7780476009211874	0.5979516101021609	168985.5	0.7990991630018442	5.013440540905355e-55	1.868841348644239e-52	99.74937343358395	97.16981132075472	NKT	no
Rpl6	S	2.8376802151842253	0.6790156753472534	168522.5	0.7969097271480589	2.987588524471737e-54	1.0993942745886188e-51	99.74937343358395	94.90566037735849	NKT	yes
Rbm3	S	1.512123550134935	0.7319923999089295	167801	0.7934978956826028	1.3896658753877503e-53	5.0490607115512156e-51	88.22055137844612	70.75471698113208	NKT	yes
Pfdn5	S	1.7275544427193479	0.656023916280599	167724.5	0.7931361422423985	4.972331927699366e-53	1.76198572000932e-50	94.9874686716792	81.50943396226415	NKT	yes
Ppia	S	2.670533492670896	0.7004883043093788	167467	0.7919184754338677	1.6649532175553677e-52	5.757729181143581e-50	98.99749373433583	93.20754716981132	NKT	yes
Cd3g	S	2.1606156090603106	0.6646708497714198	167372.5	0.7914716035371447	2.264735877709582e-52	7.738656416416444e-50	96.2406015037594	88.86792452830188	NKT	no
Rps21	S	3.2727278602976724	0.7010689050808776	167253.5	0.7909088759634937	3.753924742677179e-52	1.2676341398713304e-49	99.24812030075188	95.66037735849056	NKT	yes
Naca	S	2.0541133276143597	0.6563692339352041	166104.5	0.7854754811557195	2.531697232588979e-50	8.352563869770282e-48	95.73934837092732	87.35849056603774	NKT	yes
Oaz1	S	1.9898275035076167	0.5863417545803078	165599	0.7830850711684872	1.726520518223374e-49	5.631399822109717e-47	98.24561403508771	90.56603773584906	NKT	yes
Tspo	S	1.5720283146898533	0.6551171337117075	165377.5	0.7820376412729938	2.229043226479922e-49	7.108914192183689e-47	90.97744360902256	76.22641509433963	NKT	no
H3f3b	S	2.8442345739027277	0.5820872163277953	164879	0.7796803329077411	2.4462397970318176e-48	7.63200227110916e-46	99.49874686716792	97.54716981132076	NKT	yes
Rpl41	S	3.0379807893990023	0.7078199396618472	164338.5	0.7771244148106115	1.713995360343832e-47	5.17861145557358e-45	99.49874686716792	94.33962264150944	NKT	yes
Cox4i1	S	1.7275680532961815	0.6240280522464514	164096.5	0.7759800444507495	3.1173346480986936e-47	9.320505875455916e-45	93.98496240601504	80.37735849056604	NKT	yes
Rpl7a	S	2.2007295071949606	0.6094041464979567	164008.5	0.7755639097744361	5.409019106254422e-47	1.5801000527904566e-44	97.24310776942356	89.62264150943396	NKT	no
Rps6	S	2.556404329904079	0.6122156085998645	164015	0.7755946469948456	5.449949664712928e-47	1.5801000527904566e-44	98.24561403508771	94.33962264150944	NKT	yes
Rps25	S	2.5649439715341473	0.5852480306214203	163856.5	0.7748451316971674	9.589398268495517e-47	2.752444985006268e-44	99.24812030075188	93.39622641509435	NKT	yes
Psmb8	S	1.8676152390003804	0.6716985578711989	163244.5	0.7719511041755331	6.936595267756305e-46	1.933020329809798e-43	93.23308270676691	83.20754716981132	NKT	yes
Ptpn18	S	1.9166232971790338	0.6757132470635872	163219.5	0.771832884097035	8.165988551401644e-46	2.2537343210661675e-43	95.73934837092732	84.52830188679246	NKT	yes
Uba52	S	1.2922784786256363	0.7019664748775303	162178.5	0.7669102000283728	1.1646253798702595e-45	3.1836421217539107e-43	80.7017543859649	57.92452830188679	NKT	yes
Cox8a	S	1.8735104785157468	0.6019160817319882	162994	0.7707665389889818	1.8264621631370886e-45	4.945749383823005e-43	94.9874686716792	85.66037735849056	NKT	yes
Eef1b2	S	2.251607515494474	0.6273189671494879	162598	0.7688939329455715	7.819321664167148e-45	2.0975513058559783e-42	96.74185463659147	89.24528301886792	NKT	yes
Cd52	S	3.126302988210439	0.73078654838783	162512.5	0.7684896202771079	1.0909444953889513e-44	2.872787142307254e-42	98.24561403508771	93.9622641509434	NKT	yes
Sh3bgrl3	S	2.621088787506957	0.6923497428902428	162462	0.7682508157185416	1.288894093143792e-44	3.3631933777732965e-42	97.99498746867168	91.88679245283019	NKT	yes
Uqcrh	S	1.7697413327592286	0.6167231077703643	162377	0.767848867451648	1.4234903438489577e-44	3.680940841396093e-42	93.48370927318295	82.26415094339623	NKT	yes
Rpl22l1	S	1.7216219617588264	0.6641670478235617	161854.5	0.765378067811037	7.069141212111643e-44	1.795624426648146e-41	90.72681704260651	78.49056603773586	NKT	yes
Serf2	S	1.917330221818911	0.5639323008809969	161209	0.7623256253842152	9.128101125759992e-43	2.2586541949369745e-40	94.73684210526315	88.30188679245283	NKT	yes
Clic1	S	1.7501428065911404	0.5737370968153255	161185.5	0.762214498510427	9.334127131858336e-43	2.2898927441515367e-40	93.23308270676691	85.84905660377359	NKT	yes
Rps26	S	2.6142209265171954	0.61032281211441	160747.5	0.7601432827351398	4.6468333055274866e-42	1.1303225115979276e-39	98.99749373433583	94.71698113207547	NKT	yes
Rpl12	S	3.3039745147180972	0.5948544511184366	160734	0.7600794438927507	4.8634309633285236e-42	1.1730677221883916e-39	98.99749373433583	94.71698113207547	NKT	yes
S100a10	S	2.01671893461051	0.6372437212173285	160006	0.7566368752068852	5.226553058463109e-41	1.2196565238785902e-38	95.48872180451127	87.35849056603774	NKT	yes
H3f3a	S	2.081751639010314	0.5161998556417011	159895	0.7561119780583534	7.983173902541497e-41	1.8331283241971887e-38	97.24310776942356	92.45283018867924	NKT	yes
AW112010	S	2.627423458532865	0.7279136185040351	159148.5	0.7525819265143993	9.22469485412976e-40	2.0685657531100507e-37	96.74185463659147	90	NKT	yes
Coro1a	S	2.1411104445109643	0.55765005232821	158115.5	0.7476970728708564	2.6484192326697476e-38	5.802868491245784e-36	96.99248120300751	90.18867924528303	NKT	yes
Rps12	S	3.3806146290845893	0.5654452961754046	158112.5	0.7476828864614367	2.7424239823609786e-38	5.9633178458869064e-36	99.49874686716792	95.09433962264151	NKT	yes
Pfn1	S	2.532200937719304	0.6057009377871163	157995	0.7471272520924954	3.946759596367949e-38	8.517582007108966e-36	97.24310776942356	92.0754716981132	NKT	yes
Rpl36al	S	1.7738974981065614	0.5748957462534505	157693	0.745699153544238	9.034223665465636e-38	1.9208097916285938e-35	92.4812030075188	84.15094339622642	NKT	yes
Rpl5	S	2.6128091911969444	0.5251592470857278	156467.5	0.7399040052962595	4.979734257886764e-36	9.995336531756908e-34	99.24812030075188	92.83018867924528	NKT	no
Hcst	S	1.5689598548152714	0.6319567734747722	155589.5	0.7357521161394052	4.02933563693374e-35	7.8676204616945e-33	87.21804511278195	74.33962264150942	NKT	no
Shisa5	S	2.059406641016742	0.5277719398431895	155051	0.7332056556485553	3.7731397134084553e-34	7.07845942444202e-32	95.23809523809523	90.56603773584906	NKT	no
Atp5h	S	1.6046913492234764	0.5142544493062191	154892	0.7324537759493073	5.082924569062025e-34	9.473713240635539e-32	90.97744360902256	81.88679245283019	NKT	yes
Atp5e	S	1.6523830718184114	0.5290974897294671	154696.5	0.7315292949354518	9.350637930084502e-34	1.7204574391488172e-31	92.4812030075188	81.50943396226415	NKT	yes
Myl6	S	2.338595298979667	0.5375426171702966	154628	0.7312053719203669	1.3785682327413132e-33	2.5203212728900584e-31	96.99248120300751	93.01886792452831	NKT	yes
Cfl1	S	1.9323715211054389	0.5309498339979188	153127	0.7241074384073392	1.1069715553650622e-31	1.8800831096830405e-29	94.23558897243107	87.16981132075472	NKT	no
Gmfg	S	1.2056763662730696	0.5380342598850948	152270	0.7200548541164231	2.4299203369437976e-31	4.008391001798725e-29	80.45112781954887	63.0188679245283	NKT	no
Ly6c2	S	2.7457267880567153	0.8172411564455724	152681	0.7219983922069324	3.3054779176141993e-31	5.357026458764445e-29	89.72431077694235	80.18867924528303	NKT	no
Rpl10	S	2.271551633999065	0.5661374260917125	152761	0.7223766964581264	3.3221290793996136e-31	5.357026458764445e-29	95.48872180451127	90.37735849056604	NKT	yes
Rpl36a	S	1.9329822356914423	0.5768891277735619	152032	0.7189293989691209	2.4145828050781282e-30	3.666971971119445e-28	92.73182957393483	83.20754716981132	NKT	yes
Npm1	S	1.896809202835583	0.5040327146699959	151744.5	0.7175698680663924	5.9134014764833985e-30	8.840227217682447e-28	93.48370927318295	88.30188679245283	NKT	no
H2-T23	S	1.3374001910564695	0.5833971810127924	151160	0.7148058826311061	8.60199625459489e-30	1.2661697358750624e-27	81.203007518797	66.22641509433961	NKT	yes
Ifi27l2a	S	2.3331373245206786	1.053814095635204	148856.5	0.7039130845982882	3.3647655036406484e-27	4.534218978920072e-25	77.94486215538848	63.58490566037736	NKT	no
Trbc2	S	2.188978395749762	0.5653392861150135	149252.5	0.7057856906416986	5.877257268922939e-27	7.846275134413727e-25	97.4937343358396	90.75471698113208	NKT	no
Nkg7	S	2.1928714086668606	0.6032592756896396	148696	0.7031541116943302	2.3740612194557462e-26	3.001880140177898e-24	92.98245614035088	84.15094339622642	NKT	no
Rpl38	S	2.790739418979239	0.5284853388267647	148726.5	0.7032983401900978	2.4078446304529458e-26	3.0312440538548643e-24	98.49624060150376	93.39622641509435	NKT	yes
Crip1	S	1.7666137714345367	0.6329429760773124	145399	0.6875632477419965	7.235459989451738e-23	7.186138687793538e-21	84.46115288220551	74.52830188679245	NKT	yes
Rps28	S	2.6491850721462558	0.5268885636292611	141749.5	0.6703054806828391	5.74986965299438e-19	4.309099442556076e-17	98.99749373433583	91.13207547169812	NKT	yes
S100a6	S	2.1626680256965596	0.5978112153920347	141425.5	0.6687733484655034	1.0333088859238388e-18	7.58543860682147e-17	89.22305764411027	81.50943396226415	NKT	no
Bst2	S	1.1923814399191381	0.5373125046882314	134505.5	0.6360500307372204	1.324537508875607e-13	6.0635087906310285e-12	63.65914786967418	52.264150943396224	NKT	no
Isg15	S	1.047048050672456	0.547744403385481	129863	0.6140965621601173	4.724218323287022e-11	1.5374063325771812e-9	51.62907268170426	37.54716981132076	NKT	no
Ifit3	S	0.9169775334124056	0.5045059680665659	127324.5	0.6020924953894169	1.0893131852664203e-9	2.983450034036456e-8	45.11278195488722	33.20754716981132	NKT	no
Fau	S	3.7937327664478913	1.0369636908625814	68891	0.9221862283144142	1.4306103351803755e-64	4.106280845068232e-60	99.06832298136646	95.6896551724138	Treg	yes
Tpt1	S	4.23018010406344	1.0204987438378814	67994	0.9101788391518526	4.7101239059198736e-61	6.759734323580907e-57	98.75776397515527	95.25862068965517	Treg	yes
Rps15a	S	3.439964005592092	1.240410282396894	67807	0.907675626472478	2.4300076939291636e-60	2.3249503612949594e-56	98.13664596273291	89.65517241379311	Treg	yes
Rpl17	S	3.333044531555405	1.1469614966608361	67437	0.9027227457699721	6.317981145336979e-59	3.628241216490502e-55	98.75776397515527	89.65517241379311	Treg	yes
Rps13	S	3.369913815708215	1.15021871580536	67436	0.9027093596059114	6.320317068756754e-59	3.628241216490502e-55	98.4472049689441	88.36206896551724	Treg	yes
Rpl27a	S	3.346191038160633	1.0769179335732177	66990.5	0.896745823516813	3.0306142874768754e-57	1.4497953648908125e-53	98.4472049689441	89.22413793103449	Treg	yes
Rps11	S	3.32072054028013	1.1645075298583007	66514	0.8903673163418291	1.7655477702643166e-55	7.23950252141381e-52	98.13664596273291	88.36206896551724	Treg	yes
Rps10	S	3.325446729924624	1.0891070750079481	66284	0.887288498607839	1.2432639431842711e-54	4.4606756201522664e-51	98.13664596273291	90.51724137931035	Treg	yes
Rpl9	S	3.0578258623230568	1.0965695903798016	66242	0.8867262797172842	1.7558308098428107e-54	5.599734637213133e-51	97.82608695652173	89.22413793103449	Treg	yes
Rpl19	S	3.5054646905071207	0.9767253096604005	66060.5	0.8842966909402442	8.157027517634761e-54	2.341311608386706e-50	98.75776397515527	92.67241379310344	Treg	yes
Rpl30	S	3.280330442360446	1.0547810693857658	65979	0.8832057185692868	1.6014740555230105e-53	4.178828165061543e-50	97.82608695652173	92.24137931034483	Treg	yes
Rpl34	S	3.190647407584405	1.0608037178567828	65377	0.8751472478046691	2.2504227676495727e-51	5.38282372498714e-48	98.13664596273291	88.79310344827587	Treg	yes
Rps23	S	3.3398845280011993	1.0525664847628273	65225.5	0.8731192439494538	7.786021235102171e-51	1.7190935962395203e-47	98.75776397515527	90.51724137931035	Treg	yes
Rps16	S	3.4426457029685062	1.11905372754799	65104	0.8714928250160634	2.0848608103752654e-50	4.274411417157232e-47	98.4472049689441	91.8103448275862	Treg	yes
Rplp1	S	3.5521254343501383	1.0441306611860175	65058	0.8708770614692654	3.0324413572220505e-50	5.802677618422967e-47	98.4472049689441	93.53448275862068	Treg	yes
Rps24	S	3.8642897871655326	1.1037592989604392	64907	0.8688557506960806	1.0161489741835355e-49	1.822907750374376e-46	98.4472049689441	91.8103448275862	Treg	yes
Rpl32	S	3.2781507324545096	1.1480159119006403	64850	0.8680927393446134	1.5840236347029033e-49	2.674484140404555e-46	98.13664596273291	88.79310344827587	Treg	yes
Rps5	S	3.0048282200476417	1.0724952445555418	64809.5	0.8675505997001499	2.189265393422063e-49	3.4910269215218592e-46	98.13664596273291	88.79310344827587	Treg	yes
Rps14	S	3.352413515582135	0.8772049844280221	64735.5	0.8665600235596488	4.012946366026232e-49	6.062294712844787e-46	98.13664596273291	93.96551724137932	Treg	yes
Rpl23	S	3.389801202587037	1.001443991682152	64687	0.8659107946026986	5.8923743087833234e-49	8.456440989250387e-46	98.13664596273291	93.10344827586206	Treg	yes
Rpl37a	S	3.2307513826757317	1.0389093836512484	64439.5	0.862597718997644	4.133637499928296e-48	5.649895102878185e-45	97.82608695652173	90.08620689655173	Treg	yes
Rpl21	S	2.933805975584145	1.050082829390947	64387	0.8618949453844507	6.200484404627488e-48	8.089659266637399e-45	97.51552795031056	88.79310344827587	Treg	yes
Rpl18a	S	3.3625590718636853	0.9076620721150359	64354.5	0.8614598950524738	8.141298535600452e-48	1.0159986602927817e-44	98.13664596273291	92.67241379310344	Treg	yes
Rps4x	S	2.9496740065598566	1.0655195396355315	64318.5	0.860977993146284	1.0456665018724318e-47	1.2505735668018504e-44	97.82608695652173	85.77586206896551	Treg	yes
Rpl7	S	2.6594196627854156	1.0354710737956245	64271.5	0.8603488434354252	1.480432887914687e-47	1.6997146072726102e-44	97.51552795031056	83.62068965517241	Treg	yes
Rpl11	S	2.9867190337751945	0.9896159539015901	64266	0.8602752195330906	1.6022200148980484e-47	1.7687892726007186e-44	97.51552795031056	88.79310344827587	Treg	yes
Rpl18	S	3.052476397690784	0.9674105308569594	64054	0.8574373527521953	8.480227485924389e-47	9.015109982536583e-44	98.4472049689441	90.94827586206897	Treg	yes
Rplp0	S	3.0267996023068804	1.1512180310054902	63977.5	0.8564133112015421	1.5004927257065792e-46	1.538165810926998e-43	97.82608695652173	86.63793103448276	Treg	yes
Eef1a1	S	3.3532389324944223	0.8949590703971042	63856	0.8547868922681516	3.946969360644884e-46	3.906546950296211e-43	98.4472049689441	93.53448275862068	Treg	yes
Rps3	S	3.067749607166863	0.9262275976345204	63735.5	0.853173859498822	9.902631937299013e-46	9.474508149876452e-43	98.13664596273291	90.94827586206897	Treg	yes
Rpl24	S	2.865176844875047	1.0274253018158614	63691	0.8525781751981152	1.3676027815156033e-45	1.2555440249897655e-42	98.13664596273291	86.63793103448276	Treg	yes
Rps27a	S	3.182800939195886	1.0163911423751473	63690	0.8525647890340544	1.3997633975428526e-45	1.2555440249897655e-42	98.4472049689441	89.65517241379311	Treg	yes
Rpl27	S	2.8260598696316315	0.9262805878502736	63520	0.8502891411437139	5.0236438416512324e-45	4.3695045208156157e-42	97.82608695652173	86.20689655172413	Treg	yes
Rpl13a	S	3.1456918457186283	0.9678759097811622	63496	0.849967873206254	6.101374212148355e-45	5.150816000332184e-42	98.13664596273291	87.93103448275862	Treg	yes
Rpl26	S	2.8501168190071366	1.0173282036233218	63428	0.8490576140501178	1.0183882302634092e-44	8.351656392357324e-42	98.13664596273291	87.06896551724138	Treg	yes
Rps27	S	3.124771264639918	1.131749265762115	63373	0.8483213750267723	1.548462060700463e-44	1.2345974035634832e-41	98.4472049689441	87.06896551724138	Treg	yes
Rps3a1	S	3.0697647322734882	1.0508299657190738	63280	0.8470764617691154	3.127142331085564e-44	2.362062271819709e-41	97.20496894409938	88.79310344827587	Treg	yes
Rps7	S	3.1411352884080816	1.0859499053170953	63273.5	0.8469894517027201	3.2974296699266463e-44	2.426823687587296e-41	97.82608695652173	88.79310344827587	Treg	yes
Rpl35a	S	2.9108524127835196	1.0926726982927	63088.5	0.8445130113514672	1.292036251962428e-43	9.271329135019393e-41	97.20496894409938	85.34482758620689	Treg	yes
Rps20	S	3.1398128569965587	1.066137745161444	63040	0.843863782394517	1.9133264776103682e-43	1.3394685338256195e-40	98.13664596273291	89.65517241379311	Treg	yes
Rpl13	S	3.4998909095565436	0.9981566357969398	62860	0.8414542728635682	7.373030829533868e-43	5.038764378574063e-40	98.4472049689441	92.24137931034483	Treg	yes
Ubb	S	2.722047561194637	0.9030592063428031	62535.5	0.8371104626258299	8.030148491501496e-42	5.360217491896917e-39	98.4472049689441	90.08620689655173	Treg	yes
Rpsa	S	3.251484996111643	1.0521852148241715	62513.5	0.8368159670164917	9.476095394961706e-42	6.157192845405386e-39	99.37888198757764	90.51724137931035	Treg	yes
Rpl28	S	2.5155140897898507	1.0432997319261086	62499	0.8366218676376098	9.653126085887968e-42	6.157192845405386e-39	96.27329192546584	81.03448275862068	Treg	yes
Rps9	S	3.0597653477148845	0.8646481917625608	62272	0.8335832083958021	5.452413047297188e-41	3.402187210795026e-38	97.51552795031056	89.65517241379311	Treg	yes
Rpl8	S	2.827846626843332	0.9945552085335037	62254	0.8333422574427072	6.191081795248637e-41	3.780906824872801e-38	97.51552795031056	88.79310344827587	Treg	yes
Rpl37	S	2.9337513922973937	1.0181816008017464	62095	0.8312138573570358	1.959791577203489e-40	1.1719145341764948e-37	98.13664596273291	88.79310344827587	Treg	yes
Rpl15	S	2.547486327900667	0.9497646997457745	61764.5	0.8267897301349325	2.0111768303271606e-39	1.1780981338955203e-36	96.58385093167702	84.48275862068965	Treg	yes
Rps19	S	3.027008961585031	1.0357376236112832	61658	0.8253641036624545	4.438419594116431e-39	2.547919152198478e-36	97.82608695652173	89.22413793103449	Treg	yes
Rpl22	S	2.4980114521587358	0.9355814787640164	61508.5	0.8233628721353609	1.2414498450211542e-38	6.986928412086703e-36	97.20496894409938	84.91379310344827	Treg	yes
Rps8	S	3.0602324561757777	1.0237158276957063	61335	0.8210403726708074	4.2994930963890727e-38	2.3732375066472223e-35	98.4472049689441	88.36206896551724	Treg	yes
Rpl29	S	2.181240798526904	0.8983007851373399	61240	0.8197686870850289	7.406106582554769e-38	4.010895796963576e-35	94.40993788819875	79.74137931034483	Treg	yes
Rps18	S	3.047302387270684	0.9864346615755859	60864	0.8147354893981581	1.1136979873109461e-36	5.91971728329372e-34	97.82608695652173	88.36206896551724	Treg	yes
Rpl36	S	2.654596186116508	0.9230755993511748	60747.5	0.8131760012850717	2.4159046918410693e-36	1.2382805780341824e-33	95.96273291925466	86.63793103448276	Treg	yes
Rpl10a	S	2.3961859754505834	0.9737383761375322	60699.5	0.812533465410152	3.101390790884786e-36	1.561740699487123e-33	94.72049689440993	80.17241379310344	Treg	yes
Rps2	S	2.581927497247096	0.9979451773387533	60642.5	0.811770454058685	4.9475631446205815e-36	2.4484466368973197e-33	96.8944099378882	85.77586206896551	Treg	yes
Rpl3	S	2.5556863168191652	0.9587209478768284	60593	0.811107838937674	6.70161242277531e-36	3.260277650354571e-33	96.27329192546584	82.32758620689656	Treg	yes
Rplp2	S	2.8606864986106513	0.8617573593646362	60549	0.8105188477189976	9.53612335247996e-36	4.4871368620693815e-33	97.20496894409938	90.51724137931035	Treg	yes
Rps21	S	2.9903701226165555	0.9441913760076632	60356	0.8079353180552581	3.4994701331968574e-35	1.6200853424701516e-32	98.13664596273291	89.65517241379311	Treg	yes
Oaz1	S	2.0772840066984393	0.7463481666104279	60223.5	0.8061616513171985	8.195849938889789e-35	3.7340552507294226e-32	95.96273291925466	85.34482758620689	Treg	yes
Rpl39	S	3.1555706142678352	0.9310500140601481	60003.5	0.8032166952238167	3.6536218793592435e-34	1.6133832123576673e-31	98.13664596273291	90.08620689655173	Treg	yes
Rpl41	S	2.8374891610256516	0.9521772913107143	59924	0.802152495180981	6.0366154268898084e-34	2.586104068627137e-31	97.20496894409938	85.77586206896551	Treg	yes
Rpl6	S	2.5762370698142787	0.8549351145350013	59726.5	0.7995087277789676	2.2013975499007902e-33	9.292163805117998e-31	96.8944099378882	86.20689655172413	Treg	yes
Rbm3	S	1.545028597925676	0.8514185289305499	59422	0.7954326408224459	4.715718156198472e-33	1.9336465462480675e-30	86.0248447204969	57.758620689655174	Treg	yes
Naca	S	2.1401538845217276	0.8541531443925134	59582	0.7975744270721782	5.0251501302912076e-33	2.0315054111232188e-30	93.7888198757764	78.44827586206897	Treg	yes
Tmsb4x	S	4.628089768569065	0.8429251017061179	59542	0.7970389805097451	7.529562034741897e-33	3.001680820599954e-30	98.75776397515527	99.56896551724138	Treg	yes
Rack1	S	2.3887562132932816	0.7834533930832968	59462	0.795968087384879	1.21474430258422e-32	4.77627475576368e-30	95.65217391304348	86.63793103448276	Treg	yes
Rps12	S	3.00421043928459	0.84305192723701206	59166	0.7920057828228743	8.29237868534269e-32	3.2164343973701523e-29	98.4472049689441	88.79310344827587	Treg	yes
Rps6	S	2.3366491285809032	0.8468343068544062	59127	0.791483722424502	1.0012363936446068e-31	3.83179842757082e-29	94.72049689440993	83.1896551724138	Treg	yes
Tmsb10	S	2.659262519239971	0.8855214387502861	58902	0.788471835510816	4.314267237297581e-31	1.6293738488441115e-28	96.27329192546584	86.63793103448276	Treg	yes
Rps25	S	2.283641274522356	0.8177219229324215	58765	0.7866379310344828	9.871834969626366e-31	3.679886741989423e-28	96.27329192546584	81.89655172413794	Treg	yes
Ppia	S	2.434758793622001	0.7686717345213647	58685.5	0.7855737309916471	1.6842965664566716e-30	6.197995429103314e-28	97.20496894409938	87.06896551724138	Treg	yes
Btf3	S	1.667205897282788	0.7483819778719762	58574.5	0.7840878667808953	2.2723697004514996e-30	8.181216509934416e-28	90.06211180124224	69.82758620689656	Treg	yes
H2-D1	S	3.1656039596214014	0.590828067270206	58080	0.7774684086528164	7.06839053652854e-29	2.4741952874387644e-26	98.75776397515527	98.27586206896551	Treg	yes
Rps26	S	2.481568419994053	0.8972675345980066	58054.5	0.7771270614692654	7.877000259559543e-29	2.7240185355438256e-26	97.20496894409938	82.32758620689656	Treg	yes
Rpl14	S	2.244519391240178	0.7544856315160675	58011.5	0.7765514564146498	1.0239484446238102e-28	3.457693200710262e-26	95.96273291925466	84.48275862068965	Treg	yes
Selenow	S	1.4946811149688752	0.7491616893025974	57736	0.7728635682158921	2.1034305822388492e-28	7.020321860697871e-26	84.78260869565217	61.206896551724135	Treg	no
Eif1	S	2.407261838675239	0.6523964103087374	57874.5	0.7747175519383166	2.4173192109349374e-28	7.975208426605231e-26	97.51552795031056	91.8103448275862	Treg	yes
Rpl12	S	3.050061153797874	0.879323805826381	57766	0.7732651531377168	4.594667961388603e-28	1.4986449374515579e-25	97.82608695652173	88.79310344827587	Treg	yes
Cox4i1	S	1.7634985982991005	0.6983225785837244	57704.5	0.772441904047976	5.5514697578265735e-28	1.7903801849314174e-25	91.61490683229813	76.72413793103449	Treg	yes
Pfdn5	S	1.6856681324546259	0.7150670389321608	57649	0.7716989719426002	6.741901620298644e-28	2.1265143099717802e-25	90.06211180124224	71.98275862068965	Treg	yes
Ptpn18	S	1.8286583708418747	0.7272390297863527	57483.5	0.7694835617905333	2.124102139243191e-27	6.626967793771447e-25	93.47826086956522	76.29310344827587	Treg	yes
Psmb8	S	1.899725905006998	0.7622335480695077	57337.5	0.7675291818376526	4.745863027689228e-27	1.4647366288576764e-24	91.61490683229813	75.43103448275862	Treg	yes
Rpl7a	S	2.050717573959371	0.7249869807263245	57171.5	0.7653070786035554	1.38524171350759e-26	4.185325568716669e-24	93.7888198757764	80.17241379310344	Treg	no
H3f3a	S	2.0620119215922315	0.6754949928488305	57173	0.7653271578496466	1.4119348414614844e-26	4.221538099423852e-24	93.7888198757764	83.1896551724138	Treg	yes
Cd3d	S	1.8975812108009624	0.7475116202030652	57096	0.7642964232169629	1.8325340563534892e-26	5.4226005174756914e-24	90.99378881987577	73.27586206896551	Treg	no
Rpl4	S	1.8191608750426698	0.7055331777369733	56959.5	0.7624692118226601	4.093764370313559e-26	1.199013456337858e-23	90.6832298136646	74.56896551724138	Treg	no
Eef1b2	S	1.969501068753215	0.7558496759024134	56886.5	0.7614920218462198	6.870312476883036e-26	1.991904838625998e-23	93.7888198757764	76.72413793103449	Treg	yes
Rpl38	S	2.61510367437669	0.812466184781961	56767.5	0.7598990683229814	1.4992061992566394e-25	4.3031715537263315e-23	96.27329192546584	85.77586206896551	Treg	yes
Uqcrh	S	1.718805397550755	0.6717641001612387	56719	0.7592498393660313	1.5795579541235472e-25	4.4889160353671455e-23	90.06211180124224	74.13793103448276	Treg	yes
Rps28	S	2.439722916773601	0.8209341116446829	56570	0.757255300920968	4.463057048126041e-25	1.2437196742947743e-22	95.03105590062113	83.1896551724138	Treg	yes
Cd3g	S	2.0089629353058487	0.6884065811475555	56478	0.7560237738273721	7.070104807902455e-25	1.9512809452040787e-22	91.61490683229813	81.46551724137932	Treg	no
Rac2	S	1.8449242428407626	0.7248736511339724	56358	0.7544174341400728	1.1456376088275579e-24	3.131736789159752e-22	90.06211180124224	71.55172413793103	Treg	no
Uba52	S	1.0466797566283244	0.6854199863838226	55476	0.7426108374384236	1.7289885085345478e-24	4.663800076026337e-22	69.87577639751554	35.3448275862069	Treg	yes
Fxyd5	S	2.0624241903523544	0.6510355561605783	56324.5	0.7539689976440351	1.7717414596878064e-24	4.665531662148542e-22	93.7888198757764	86.20689655172413	Treg	no
Sh3bgrl3	S	1.9636717511460495	0.6747662614837697	56286.5	0.7534603234097237	2.0254993309048352e-24	5.237649305852387e-22	90.06211180124224	82.32758620689656	Treg	yes
Cox8a	S	1.512811070350234	0.6639218993353199	55997.5	0.7495917219961448	5.4738624055373966e-24	1.402823862733392e-21	82.6086956521739	66.8103448275862	Treg	yes
Tspo	S	1.434266018947122	0.6901027614686045	55820.5	0.7472223709573784	1.1066167081166235e-23	2.810904369298358e-21	81.67701863354037	61.63793103448276	Treg	no
Clic1	S	1.683202366134905	0.6483242573602057	55934.5	0.74874839366031265	1.2655783319245282e-23	3.131542660450839e-21	90.06211180124224	75	Treg	yes
Coro1a	S	2.17958336277654	0.6306519310957972	55961	0.7491031270079246	1.3058833285089613e-23	3.2036554853156166e-21	93.7888198757764	86.20689655172413	Treg	yes
Atp5e	S	1.4810007317406597	0.6785955170370555	55765	0.7464794388520025	1.591467345455765e-23	3.8386459845896496e-21	82.29813664596274	62.06896551724138	Treg	yes
Pfn1	S	2.531863660495001	0.7349168585984451	55703.5	0.7456561897622618	5.320157434388556e-23	1.251676056059465e-20	95.96273291925466	85.77586206896551	Treg	yes
H3f3b	S	2.792997420818287	0.6159427731762173	55524	0.7432533733133433	1.4225358916732483e-22	3.2664838158957796e-20	97.82608695652173	93.53448275862068	Treg	yes
Cfl1	S	1.8711088148330737	0.7062187990856363	55354	0.7409777254230028	2.934910637274716e-22	6.633129135566629e-20	91.61490683229813	74.56896551724138	Treg	no
Rpl36al	S	1.6136828143561985	0.6479102912194179	55189.5	0.7387757014349968	5.867689464776637e-22	1.3055836488952232e-19	86.95652173913044	71.55172413793103	Treg	yes
Atp5l	S	1.4017108098755853	0.6299018081931068	55089	0.7374303919468838	6.477969377528081e-22	1.430285808024527e-19	82.6086956521739	63.36206896551724	Treg	no
Trbc2	S	2.344629550595205	0.7587424188757435	55095	0.7375107089312487	1.2768367053628205e-21	2.7976369430556515e-19	94.09937888198758	81.89655172413794	Treg	no
Eif3f	S	1.357317252350454	0.5880340679365877	54933.5	0.7353488434354252	1.5864435327832783e-21	3.423735994096123e-19	82.6086956521739	65.51724137931035	Treg	no
Cd52	S	2.734806996680849	0.8044899868796034	55051	0.7369217177125723	1.6744005053833554e-21	3.5865908735834668e-19	95.03105590062113	89.22413793103449	Treg	yes
Rpl36a	S	1.711223742281259	0.7254814581000747	54862	0.7343917327050761	3.0443003229353515e-21	6.378142494103168e-19	86.0248447204969	70.25862068965517	Treg	yes
Serf2	S	1.7735628694657275	0.5741053478714557	54909	0.7350208824159349	3.1273576230431765e-21	6.504677235812196e-19	90.06211180124224	80.17241379310344	Treg	yes
Rps29	S	2.810638337030736	0.8171927563073635	54737.5	0.7327251552795031	8.375135008420002e-21	1.6928978883568967e-18	96.27329192546584	87.5	Treg	no
Chchd2	S	1.7472429013685356	0.563139646963472	54403	0.7282474834011565	3.986613585285273e-20	7.837518475235836e-18	90.06211180124224	78.01724137931035	Treg	no
Rpl5	S	2.2991411816437983	0.6240589817284374	54367	0.7277655814949668	5.328078220894223e-20	1.0403525794171896e-17	93.7888198757764	86.63793103448276	Treg	no
Arf5	S	1.2420606350891112	0.5453431490389699	54089.5	0.7240509209680874	8.505758904329171e-20	1.6495999853443257e-17	79.5031055900621	61.206896551724135	Treg	no
Snrpg	S	1.2607449885409274	0.5825168548329459	53835	0.7206441422146069	2.543376616838183e-19	4.7714077799415924e-17	78.57142857142857	58.620689655172406	Treg	no
Rps15	S	2.4445730000955885	0.5803859172357879	54039.5	0.7233816127650461	2.7236079685245034e-19	5.0763454234129107e-17	95.34161490683229	88.36206896551724	Treg	no
Cox6b1	S	1.2452653770735724	0.5681286620401319	53729	0.7192252088241593	3.9581344128694096e-19	7.236326882330617e-17	78.57142857142857	56.896551724137936	Treg	no
Eef1d	S	1.144403851012046	0.5549138106260291	53579.5	0.7172239772970658	6.1704062808311e-19	1.1209441232828801e-16	74.84472049689441	56.46551724137932	Treg	no
Hint1	S	1.1974865748164567	0.5748936611155977	53354	0.7142053973013494	1.8175728249232933e-18	3.142758602034535e-16	76.08695652173914	54.310344827586206	Treg	no
Gng5	S	1.320923942339674	0.5244827112342478	53386	0.7146337545512957	3.56761457732079e-18	6.059245042179802e-16	82.6086956521739	65.08620689655173	Treg	no
Cyba	S	1.617284837367039	0.6416267503501768	53352	0.7141786249732277	4.6720504303659724e-18	7.842214239929503e-16	84.16149068322981	66.8103448275862	Treg	no
Hcst	S	1.0766041365618264	0.5832809707523843	52870.5	0.7077331869779396	6.309447571994225e-18	1.0468212350228339e-15	70.80745341614907	45.258620689655174	Treg	no
Fth1	S	2.743503741418204	0.5681644714541907	53386	0.7146337545512957	6.352068523036748e-18	1.0478357633145045e-15	98.4472049689441	93.53448275862068	Treg	no
Tle5	S	1.2996061786912798	0.5424862739933138	53128	0.7111801242236024	1.042958146738178e-17	1.700910663967382e-15	81.67701863354037	61.63793103448276	Treg	no
Ftl1	S	1.537208141186061	0.5521265520344036	53142	0.7113675305204541	1.5238768636565523e-17	2.457294248176069e-15	85.40372670807453	74.13793103448276	Treg	no
Cox7c	S	1.5333127878372794	0.5308952676509189	53141	0.7113541443563932	1.628639535875398e-17	2.611555340683326e-15	88.19875776397515	74.13793103448276	Treg	no
Atp5g2	S	1.2024708724411033	0.5140099240752785	52932.5	0.7085631291497109	2.0184734038097608e-17	3.183310006019317e-15	77.95031055900621	59.91379310344828	Treg	no
Ly6e	S	2.4068913921755297	0.5528027145342667	53065.5	0.7103434889698008	2.7939311837819486e-17	4.334821987464501e-15	95.96273291925466	88.79310344827587	Treg	no
Myl6	S	1.9794014302381715	0.5697705820472725	52915.5	0.7083355643606768	5.2246411331832434e-17	7.892782865566244e-15	91.61490683229813	81.03448275862068	Treg	yes
Myl12b	S	1.6011476608347852	0.5308768700744684	52871	0.70773988005997	5.767365157813688e-17	8.667051420142737e-15	86.95652173913044	77.15517241379311	Treg	no
H2-T23	S	1.483871553221344	0.6102228797324951	52737.5	0.7059528271578497	7.2376462128664e-17	1.0776805030590786e-14	81.98757763975155	65.08620689655173	Treg	yes
Atp5h	S	1.37242965492835	0.5011234460673127	52766.5	0.7063410259156137	7.246362299773619e-17	1.0776805030590786e-14	81.67701863354037	70.6896551724138	Treg	yes
Itm2b	S	2.2177836214470803	0.5072672616557561	52793.5	0.706702452345256	9.67163402691715e-17	1.4163515891561376e-14	92.54658385093167	92.67241379310344	Treg	no
Rpl10	S	1.769921720384019	0.6283769377376243	52655.5	0.7048551617048618	1.40453731899144e-16	2.0360825589399648e-14	85.40372670807453	73.27586206896551	Treg	yes
Tma7	S	1.1805629524315968	0.5042979865528207	52219	0.6990121010923109	4.898562587887943e-16	6.509418609266095e-14	76.3975155279503	59.91379310344828	Treg	no
Sem1	S	1.2544160222942922	0.5110877381790359	52066	0.6969640179910045	1.1723179340593041e-15	1.5157225973560455e-13	80.12422360248446	59.91379310344828	Treg	no
Ifi27l2a	S	3.0008338480001333	1.0080032903196132	52134	0.6978742771471407	1.721025851051157e-15	2.215184080839523e-13	92.2360248447205	81.03448275862068	Treg	no
Rpl22l1	S	1.3385854655912235	0.5869952228125119	51915	0.6949427072178197	1.7694479361835116e-15	2.2572650716566815e-13	76.08695652173914	58.620689655172406	Treg	yes
Gmfg	S	1.1408376538594471	0.5550527709714727	51671	0.6916764831869779	2.10068024561981e-15	2.6679568623905047e-13	70.4968944099379	48.706896551724135	Treg	no
Npm1	S	1.6207336290029324	0.5299743425336545	52008	0.6961876204754766	2.6778804529395193e-15	3.3418783756836097e-13	86.64596273291926	77.15517241379311	Treg	no
Cox6c	S	1.359785616088398	0.5088732257724636	51866	0.6942867851788391	3.571146994268659e-15	4.43734338426378e-13	82.29813664596274	65.08620689655173	Treg	no
Gapdh	S	1.4650792411313476	0.5102832431649591	51308	0.6868173056328979	4.341411080694464e-14	4.792750855737431e-12	83.22981366459628	69.82758620689656	Treg	no
Nme2	S	1.3210688963494863	0.5486427193776703	51139.5	0.6845617369886485	5.122510016674169e-14	5.590547718958125e-12	75.15527950310559	60.775862068965516	Treg	no
Psme1	S	1.431338657934883	0.5019877509728476	51204	0.6854251445705719	5.961433774651098e-14	6.361004967799645e-12	80.12422360248446	68.53448275862068	Treg	no
AW112010	S	2.3311060131158787	0.7166329649288585	51034	0.6831494966802313	1.6964836707752267e-13	1.7453107814430585e-11	90.6832298136646	79.3103448275862	Treg	yes
Ptma	S	2.477975989806622	0.5154285059590935	50697.5	0.6786450524737632	6.957237555796926e-13	6.483558102728545e-11	95.65217391304348	91.37931034482759	Treg	no
Rps17	S	1.5786341561241028	0.5196360184689346	50402	0.6746894409937888	1.6746258522258793e-12	1.4565692677708915e-10	82.6086956521739	71.12068965517241	Treg	no
Actb	S	4.027086057166476	0.5124726687053389	50458.5	0.6754457592632255	1.7779610873570238e-12	1.5325170297420018e-10	98.75776397515527	98.27586206896551	Treg	no
Emp3	S	1.3444868062247586	0.5207389585298557	49649.5	0.6646163525380167	1.7412718785404683e-11	1.271748771749289e-9	74.53416149068323	59.05172413793104	Treg	no
Ms4a4b	S	2.015761908365325	0.5971169546805319	49429	0.6616647033626044	6.910641770425692e-11	4.656247669871564e-9	85.09316770186336	73.27586206896551	Treg	no
S100a10	S	2.2191588999364926	0.5136534275163931	49051.5	0.6566114264296423	2.9862812557112303e-10	1.81216132944354e-8	89.75155279503106	85.34482758620689	Treg	yes
Ltb	S	1.8806220613043623	0.5117791952969157	47969	0.6421209038337974	1.036368104682373e-8	4.966089099949609e-7	88.81987577639751	75.86206896551724	Treg	no
Klf2	S	1.1044394094537353	0.5346199044445129	47027	0.6295111372884986	3.1127415784580984e-8	1.370488907381082e-6	56.83229813664597	43.53448275862069	Treg	no
Lgals1	S	1.6808468135435635	0.532871487110538	47206.5	0.631913953737417	7.866784266220761e-8	3.2303334591321106e-6	74.53416149068323	65.08620689655173	Treg	no
Bst2	S	1.229427100200372	0.5530906990013675	46840.5	0.6270146176911544	9.422637711351446e-8	3.814639918602547e-6	60.55900621118012	49.56896551724138	Treg	no
Ly6a	S	1.723438571033339	0.5857481085533434	47042.5	0.6297186228314414	1.0884575491887539e-7	4.339166254772889e-6	71.73913043478261	59.91379310344828	Treg	no
Tnfrsf4	S	1.4772719086492434	0.5255615769126818	46952	0.6285071749839366	1.4776505088043926e-7	5.72557019048567e-6	71.11801242236024	62.5	Treg	no
Crip1	S	1.8763057697438505	0.5213051007819329	46754	0.6258567144998929	3.592525056370331e-7	1.279357899416844e-5	81.05590062111801	71.12068965517241	Treg	yes
S100a4	S	1.8128218309254462	0.5049509587636389	44509	0.5958047761833369	8.25394534691941e-5	0.0016160504317368884	65.527950310559	63.793103448275865	Treg	no
